# Supplementary material for: Differential expression of mitomiRs in pancreatic islet cells associated with maternal protein restriction
Source: Islets. 2026 Jan 1;18(1):2610590. doi: 10.1080/19382014.2025.2610590 (PMC12758298; doi:10.1080/19382014.2025.2610590)
Supplement: Revised_Supplementary Table 1.xlsx [file KISL_A_2610590_SM2059.xlsx]

## Sheet: miRNAs
miRNA ID	Fold Change LP vs CTRL	Log2 Fold Change	p-value	LOG p-value	Regulation in LP
rno-miR-92b-3p	2.61	1.38405	2.17519e-05	4.6625	up
rno-miR-376c-3p	2.32	1.21412	2.77214e-07	6.55719	up
rno-miR-181c-5p	2.13	1.09085	2.3117e-08	7.63607	up
rno-miR-1843b-5p	2.05	1.03562	0.00312611	2.505	up
rno-miR-216b-5p	2.01	1.0072	0.0281188	1.551	up
rno-miR-212-5p	2	1	0.0126501	1.89791	up
rno-miR-487b-3p	1.91	0.933573	8.60465e-07	6.06527	up
rno-miR-3577	1.9	0.925999	0.00750059	2.1249	up
rno-miR-380-5p	1.89	0.918386	0.00420392	2.37635	up
rno-miR-329-3p	1.88	0.910733	0.00317785	2.49787	up
rno-miR-323-3p	1.8	0.847997	0.00385735	2.41371	up
rno-miR-375-3p	1.79	0.83996	2.10196e-06	5.67738	up
rno-miR-434-5p	1.71	0.773996	0.000446862	3.34983	up
rno-miR-483-3p	1.71	0.773996	0.0349369	1.45672	up
rno-miR-7a-5p	1.7	0.765535	5.60856e-06	5.25115	up
rno-miR-129-3p	1.67	0.739848	0.0175035	1.75688	up
rno-miR-99a-5p	1.65	0.722466	0.00502739	2.29866	up
rno-miR-668	1.65	0.722466	0.00674145	2.17125	up
rno-miR-383-5p	1.64	0.713696	0.0171239	1.7664	up
rno-miR-296-5p	1.64	0.713696	0.0209403	1.67902	up
rno-miR-369-3p	1.63	0.704872	0.00911125	2.04042	up
rno-miR-200a-3p	1.62	0.695994	0.000132821	3.87673	up
rno-miR-409a-5p	1.62	0.695994	0.00858544	2.06624	up
rno-miR-340-5p	1.61	0.687061	0.000232252	3.63404	up
rno-miR-485-5p	1.58	0.659925	0.00683043	2.16555	up
rno-miR-374-5p	1.53	0.613532	0.00902435	2.04458	up
rno-miR-137-3p	1.52	0.604071	0.0136177	1.8659	up
rno-miR-31a-5p	1.51	0.594549	0.000581248	3.23564	up
rno-miR-1843a-5p	1.51	0.594549	0.0223928	1.64989	up
rno-miR-7b	1.5	0.584963	0.00227179	2.64363	up
rno-miR-879-3p	1.49	0.575312	0.0243171	1.61409	up
rno-miR-369-5p	1.48	0.565597	0.00888964	2.05112	up
rno-miR-541-5p	1.47	0.555816	0.00972565	2.01208	up
rno-miR-434-3p	1.47	0.555816	0.017517	1.75654	up
rno-miR-320-3p	1.46	0.545968	0.000617639	3.20927	up
rno-miR-153-3p	1.46	0.545968	0.0389289	1.40973	up
rno-miR-384-5p	1.45	0.536053	0.00303028	2.51852	up
rno-miR-1839-5p	1.43	0.516015	0.00881502	2.05478	up
rno-miR-148a-5p	1.42	0.505891	0.0102396	1.98972	up
rno-miR-3547	1.42	0.505891	0.0116672	1.93303	up
rno-miR-325-3p	1.42	0.505891	0.0203633	1.69115	up
rno-miR-204-5p	1.4	0.485427	0.00108553	2.96436	up
rno-miR-494-3p	1.4	0.485427	0.00234358	2.63012	up
rno-miR-328a-3p	1.4	0.485427	0.00648884	2.18783	up
rno-miR-125a-5p	1.39	0.475085	0.00249278	2.60332	up
rno-miR-127-3p	1.39	0.475085	0.0134737	1.87051	up
rno-miR-411-5p	1.38	0.464668	0.00524254	2.28046	up
rno-miR-3099	1.38	0.464668	0.0392855	1.40577	up
rno-miR-210-3p	1.35	0.432959	0.0274092	1.5621	up
rno-miR-341	1.33	0.411426	0.0240588	1.61873	up
rno-miR-26a-5p	1.3	0.378512	0.00319693	2.49527	up
rno-miR-23b-3p	1.3	0.378512	0.0314805	1.50196	up
rno-miR-429	1.27	0.344828	0.0319535	1.49548	up
rno-miR-23a-3p	-1.35135	-0.434403	0.00706138	2.15111	down
rno-miR-128-3p	-1.36986	-0.454032	0.0184377	1.73429	down
rno-miR-455-3p	-1.38889	-0.473931	0.041087	1.3863	down
rno-miR-3596b	-1.47059	-0.556393	0.0316732	1.49931	down
rno-miR-130a-3p	-1.49254	-0.577767	0.0186283	1.72983	down
rno-miR-143-3p	-1.49254	-0.577767	0.0279269	1.55398	down	* amongst the 10 that are enriched in MF of LP islets
rno-miR-324-5p	-1.51515	-0.599462	0.011732	1.93063	down
rno-miR-93-5p	-1.51515	-0.599462	0.0233364	1.63197	down
rno-miR-423-5p	-1.51515	-0.599462	0.0246295	1.60854	down
rno-miR-126a-5p	-1.51515	-0.599462	0.0371701	1.42981	down	* amongst the 10 that are enriched in MF of LP islets
rno-miR-126a-3p	-1.53846	-0.621488	0.000126265	3.89872	down	* amongst the 10 that are enriched in MF of LP islets
rno-miR-16-5p	-1.53846	-0.621488	0.0121791	1.91438	down
rno-miR-3596a	-1.53846	-0.621488	0.0490998	1.30892	down
rno-miR-27a-3p	-1.5625	-0.643856	0.012302	1.91002	down
rno-miR-143-5p	-1.5625	-0.643856	0.0476927	1.32155	down
rno-miR-361-3p	-1.6129	-0.68966	0.00252119	2.59839	down
rno-miR-145-5p	-1.63934	-0.713119	0.00445856	2.35081	down
rno-miR-542-5p	-1.63934	-0.713119	0.00934366	2.02948	down
rno-miR-674-5p	-1.69492	-0.761213	0.00428268	2.36828	down
rno-miR-199a-3p	-1.69492	-0.761213	0.0150396	1.82276	down	* amongst the 10 that are enriched in MF of LP islets
rno-miR-362-3p	-1.69492	-0.761213	0.0443837	1.35278	down
rno-miR-322-5p	-1.75439	-0.810966	0.0037867	2.42174	down	* amongst the 10 that are enriched in MF of LP islets
rno-miR-144-5p	-1.75439	-0.810966	0.0284006	1.54667	down
rno-miR-3589	-1.78571	-0.836501	0.0238779	1.622	down
rno-miR-351-5p	-1.81818	-0.862496	0.00077537	3.11049	down
rno-miR-542-3p	-1.81818	-0.862496	0.00798654	2.09764	down
rno-miR-195-5p	-1.81818	-0.862496	0.0110289	1.95747	down	* amongst the 10 that are enriched in MF of LP islets
rno-miR-191a-3p	-1.81818	-0.862496	0.021723	1.66308	down
rno-miR-146a-5p	-1.81818	-0.862496	0.0256823	1.59037	down
rno-miR-20a-5p	-1.85185	-0.888969	0.0171074	1.76682	down
rno-miR-503-3p	-1.85185	-0.888969	0.0196428	1.7068	down
rno-miR-195-3p	-1.85185	-0.888969	0.0242457	1.61537	down
rno-miR-106b-5p	-1.88679	-0.915936	0.0102568	1.98899	down
rno-miR-138-1-3p	-1.88679	-0.915936	0.0151053	1.82087	down
rno-miR-15b-3p	-1.88679	-0.915936	0.026176	1.5821	down
rno-miR-28-3p	-1.92308	-0.943416	0.000331076	3.48007	down	* amongst the 10 that are enriched in MF of LP islets
rno-miR-15b-5p	-1.92308	-0.943416	0.00457304	2.33979	down
rno-miR-503-5p	-1.92308	-0.943416	0.00495423	2.30502	down
rno-miR-10b-5p	-1.96078	-0.971431	6.0591e-06	5.21759	down	* amongst the 10 that are enriched in MF of LP islets
rno-miR-130b-3p	-1.96078	-0.971431	0.00302822	2.51881	down
rno-miR-339-5p	-2	-1	0.000124003	3.90657	down
rno-miR-138-5p	-2	-1	0.0110329	1.95731	down
rno-miR-378a-5p	-2.08333	-1.05889	0.000442275	3.35431	down
rno-miR-181a-1-3p	-2.08333	-1.05889	0.00852044	2.06954	down
rno-miR-326-3p	-2.08333	-1.05889	0.0323726	1.48982	down
rno-miR-142-3p	-2.08333	-1.05889	0.0420879	1.37584	down
rno-miR-34a-5p	-2.12766	-1.08927	0.000847005	3.07211	down
rno-miR-199a-5p	-2.17391	-1.12029	0.000647124	3.18901	down	* amongst the 10 that are enriched in MF of LP islets
rno-miR-19a-3p	-2.22222	-1.152	0.00599512	2.2222	down
rno-miR-140-5p	-2.32558	-1.21759	0.00030375	3.51748	down
rno-miR-497-5p	-2.32558	-1.21759	0.000844947	3.07317	down	* amongst the 10 that are enriched in MF of LP islets
rno-miR-3120	-2.43902	-1.2863	0.00505157	2.29657	down
rno-miR-17-5p	-2.5	-1.32193	0.0036357	2.43941	down
rno-miR-449a-5p	-2.5	-1.32193	0.00397168	2.40103	down
rno-miR-342-5p	-2.5641	-1.35845	0.00182421	2.73893	down
rno-miR-187-3p	-2.5641	-1.35845	0.00200726	2.6974	down
rno-miR-155-5p	-2.5641	-1.35845	0.00271827	2.56571	down
rno-miR-18a-5p	-2.7027	-1.4344	0.00017	3.76955	down
rno-miR-150-3p	-3.7037	-1.88897	0.000163743	3.78584	down
rno-miR-223-3p	-4.7619	-2.25154	3.59797e-09	8.44394	down

## Sheet: piRNAs
piRNA ID	Fold Change LP vs CTRL	Log2 Fold Change	p-value	LOG p-value	Regulation in LP
rno_piR_015526/gb/DQ732992/Rattus	2.43	1.28096	0.00816838	2.08786	up
rno_piR_005556/gb/DQ614010/Rattus	-3.22581	-1.68966	8.95399e-05	4.04798	down
rno_piR_022904/gb/DQ744269/Rattus	-2.63158	-1.39593	0.000583656	3.23384	down
rno_piR_004288/gb/DQ611284/Rattus	-1.92308	-0.943416	0.00121956	2.9138	down
rno_piR_000690/gb/DQ603364/Rattus	-3.0303	-1.59946	0.00151328	2.82008	down
rno_piR_001414/gb/DQ604837/Rattus	-1.47059	-0.556393	0.00298603	2.52491	down
rno_piR_005567/gb/DQ614031/Rattus	-2.27273	-1.18442	0.00351667	2.45387	down
rno_piR_028745/gb/DQ753090/Rattus	-2.63158	-1.39593	0.00406186	2.39128	down
rno_piR_005595/gb/DQ614089/Rattus	-2.08333	-1.05889	0.00571169	2.24324	down
rno_piR_002302/gb/DQ606544/Rattus	-1.92308	-0.943416	0.00626161	2.20331	down
rno_piR_005791/gb/DQ614423/Rattus	-1.81818	-0.862496	0.00697308	2.15658	down
rno_piR_005778/gb/DQ614406/Rattus	-2.22222	-1.152	0.00826831	2.08258	down
rno_piR_012322/gb/DQ727911/Rattus	-2.27273	-1.18442	0.0093283	2.0302	down
rno_piR_001199/gb/DQ604305/Rattus	-1.88679	-0.915936	0.00949048	2.02271	down
rno_piR_031279/gb/DQ756895/Rattus	-1.92308	-0.943416	0.0157177	1.80361	down
rno_piR_005598/gb/DQ614094/Rattus	-1.75439	-0.810966	0.0190923	1.71914	down
rno_piR_009660/gb/DQ623288/Rattus	-2.22222	-1.152	0.0245796	1.60943	down
rno_piR_015359/gb/DQ732710/Rattus	-1.88679	-0.915936	0.0341046	1.46719	down
rno_piR_005901/gb/DQ614633/Rattus	-1.75439	-0.810966	0.038386	1.41583	down
rno_piR_000127/gb/DQ602233/Rattus	-1.66667	-0.736966	0.0410615	1.38656	down
rno_piR_001415/gb/DQ604839/Rattus	-1.66667	-0.736966	0.0411335	1.3858	down
rno_piR_000962/gb/DQ603848/Rattus	-1.66667	-0.736966	0.0412378	1.3847	down
rno_piR_012452/gb/DQ728109/Rattus	-1.92308	-0.943416	0.0480989	1.31786	down

## Sheet: tRFs
tRF ID	Fold Change LP vs CTRL	Adjusted p-value	Regulation in LP
tRNA-Pro-AGG-_raw	6.036	8.729e-05	up
tRNA-Pro-CGG-_raw	6.036	8.729e-05	up
tRNA-Pro-TGG-_raw	6.036	8.729e-05	up
tRNA-Asp-GTC-_raw	4.157	0.0007543	up
tRNA-Glu-CTC-_raw	4.89	0.0007543	up
tRNA-Glu-TTC-_raw	4.89	0.0007543	up
tRNA-Pro-AGG-_raw	3.375	0.0008252	up
tRNA-Pro-CGG-_raw	3.375	0.0008252	up
tRNA-Pro-TGG-_raw	3.375	0.0008252	up
tRNA-Ala-AGC-_raw	4.503	0.0008958	up
tRNA-Val-TAC-_raw	4.801	0.001688	up
tRNA-Gly-GCC-_raw	5.262	0.0021	up
tRNA-Gly-CCC-_raw	6.791	0.002303	up
tRNA-Pro-AGG-_raw	3.842	0.002719	up
tRNA-Pro-CGG-_raw	3.842	0.002719	up
tRNA-Pro-TGG-_raw	3.842	0.002719	up
tRNA-Asp-GTC-_raw	3.208	0.002719	up
tRNA-Glu-CTC-_raw	3.064	0.003091	up
tRNA-Glu-TTC-_raw	3.064	0.003091	up
tRNA-Glu-CTC-_raw	3.896	0.005022	up
tRNA-Glu-TTC-_raw	3.896	0.005022	up
tRNA-Asp-GTC-_raw	3.097	0.005022	up
tRNA-His-GTG-_raw	4.018	0.005022	up
tRNA-Gly-CCC-_raw	4.951	0.005187	up
tRNA-Glu-CTC-_raw	3.128	0.005243	up
tRNA-Glu-TTC-_raw	3.128	0.005243	up
tRNA-Gly-CCC-_raw	3.163	0.005243	up
tRNA-Val-AAC-_raw	3.736	0.005268	up
tRNA-Val-CAC-_raw	3.736	0.005268	up
tRNA-Ser-GCT-_raw	2.324	0.005268	up
tRNA-Ser-GCT-_mat	2.324	0.005268	up
tRNA-Lys-CTT-_raw	3.199	0.006486	up
tRNA-Glu-CTC-_raw	4.412	0.006695	up
tRNA-Glu-TTC-_raw	4.412	0.006695	up
tRNA-Glu-CTC-_raw	3.688	0.006695	up
tRNA-Glu-TTC-_raw	3.688	0.006695	up
tRNA-Asp-GTC-_raw	3.456	0.006695	up
tRNA-Asp-GTC-_raw	3.877	0.006695	up
tRNA-Val-AAC-_raw	3.75	0.007527	up
tRNA-Val-CAC-_raw	3.75	0.007527	up
tRNA-Arg-TCG-_raw	3.544	0.008063	up
tRNA-Arg-TCG-_mat	3.544	0.008063	up
tRNA-Asp-GTC-_raw	4.641	0.008063	up
tRNA-Lys-CTT-_raw	2.86	0.008166	up
tRNA-Pro-AGG-_raw	3.386	0.01205	up
tRNA-Pro-CGG-_raw	3.386	0.01205	up
tRNA-Pro-TGG-_raw	3.386	0.01205	up
tRNA-Ala-AGC-_raw	2.284	0.01205	up
tRNA-Arg-TCT-_raw	3.226	0.0133	up
tRNA-Pro-AGG-_raw	2.428	0.01397	up
tRNA-Pro-CGG-_raw	2.428	0.01397	up
tRNA-Pro-TGG-_raw	2.428	0.01397	up
tRNA-His-GTG-_raw	2.217	0.01707	up
tRNA-Ser-CGA-_raw	3.255	0.01726	up
tRNA-Ser-TGA-_raw	3.255	0.01726	up
tRNA-Gly-CCC-_raw	3.564	0.01743	up
tRNA-Ser-GCT-_raw	2.853	0.01899	up
tRNA-Glu-TTC-_raw	2.748	0.01899	up
tRNA-Gly-GCC-_raw	2.727	0.01899	up
tRNA-Phe-GAA-_raw	2.935	0.02122	up
tRNA-Glu-CTC-_raw	3.89	0.02124	up
tRNA-Glu-TTC-_raw	3.89	0.02124	up
tRNA-Asp-GTC-_raw	2.742	0.02254	up
tRNA-Asp-GTC-_mat	2.742	0.02254	up
tRNA-Asp-GTC-_raw	3.451	0.02266	up
tRNA-Gly-CCC-_raw	3.043	0.02393	up
tRNA-Glu-CTC-_raw	2.963	0.02393	up
tRNA-Glu-TTC-_raw	2.963	0.02393	up
tRNA-Glu-TTC-_raw	2.537	0.02639	up
tRNA-Pro-AGG-_raw	2.742	0.02641	up
tRNA-Pro-CGG-_raw	2.742	0.02641	up
tRNA-Pro-TGG-_raw	2.742	0.02641	up
tRNA-Ala-AGC-_raw	3.941	0.02641	up
tRNA-Ala-AGC-_mat	3.941	0.02641	up
tRNA-Asp-GTC-_raw	3.588	0.02759	up
tRNA-Asp-GTC-_raw	2.387	0.02771	up
tRNA-Lys-CTT-_raw	2.755	0.02771	up
tRNA-Pro-AGG-_raw	2.023	0.02771	up
tRNA-Pro-CGG-_raw	2.023	0.02771	up
tRNA-Pro-TGG-_raw	2.023	0.02771	up
tRNA-Phe-GAA-_raw	2.631	0.02771	up
tRNA-Ala-AGC-_raw	3.254	0.02771	up
tRNA-Ser-GCT-_raw	3.129	0.02771	up
tRNA-Lys-CTT-_raw	2.794	0.0298	up
tRNA-Ala-AGC-_raw	3.635	0.0301	up
tRNA-Ser-CGA-_raw	3.058	0.03083	up
tRNA-Ser-TGA-_raw	3.058	0.03083	up
tRNA-Glu-TTC-_raw	2.745	0.03176	up
tRNA-Glu-CTC-_raw	2.686	0.03215	up
tRNA-Glu-TTC-_raw	2.686	0.03215	up
tRNA-Lys-CTT-_raw	2.272	0.03215	up
tRNA-Ile-AAT-_raw	3.439	0.03256	up
tRNA-Phe-GAA-_raw	2.454	0.03256	up
tRNA-Gln-CTG-_raw	3.063	0.03256	up
tRNA-Asp-GTC-_raw	2.315	0.03419	up
tRNA-Asp-GTC-_mat	2.315	0.03419	up
tRNA-Pro-AGG-_raw	2.378	0.03419	up
tRNA-Pro-CGG-_raw	2.378	0.03419	up
tRNA-Pro-TGG-_raw	2.378	0.03419	up
tRNA-Ala-CGC-_raw	2.436	0.03419	up
tRNA-Ala-TGC-_raw	2.436	0.03419	up
tRNA-Ala-CGC-_mat	2.436	0.03419	up
tRNA-Asp-GTC-_raw	2.951	0.03433	up
mtRNA-Asn-GTT_mat	3.17	0.03819	up
tRNA-Asp-GTC-_raw	2.656	0.03852	up
mtRNA-Ala-TGC_mat	2.285	0.03936	up
tRNA-Gly-GCC-_raw	2.92	0.03956	up
tRNA-Gln-CTG-_raw	2.27	0.03956	up
tRNA-Phe-GAA-_raw	2.475	0.04223	up
tRNA-Asp-GTC-_raw	2.653	0.04388	up
tRNA-Glu-CTC-_raw	2.516	0.04673	up
tRNA-Glu-TTC-_raw	2.516	0.04673	up
tRNA-Gly-GCC-_raw	3.711	0.0478	up
tRNA-Ser-GCT-_raw	-8.485	0.005022	down
tRNA-Asp-GTC-_raw	-6.741	0.002719	down
tRNA-Gly-CCC-_raw	-6.65	0.005022	down
tRNA-Asp-GTC-_raw	-6.463	0.0021	down
tRNA-Ser-GCT-_raw	-6.046	0.005652	down
tRNA-Asp-GTC-_raw	-5.731	0.02527	down
mtRNA-Leu1-TA_mat	-5.516	0.03215	down
tRNA-Ala-AGC-_raw	-5.35	0.002719	down
tRNA-Asp-GTC-_raw	-5.345	0.03236	down
tRNA-Asp-GTC-_mat	-5.345	0.03236	down
tRNA-Ala-AGC-_raw	-5.22	0.002303	down
tRNA-Arg-ACG-_raw	-5.196	0.028	down
tRNA-Ser-GCT-_raw	-4.982	0.006647	down
tRNA-Ser-GCT-_raw	-4.977	0.005022	down
tRNA-Thr-TGT-_raw	-4.711	0.005022	down
tRNA-Ala-AGC-_raw	-4.711	0.007317	down
tRNA-Ala-TGC-_raw	-4.711	0.007317	down
mtRNA-Thr-TGT_mat	-4.654	0.003706	down
tRNA-Thr-CGT-_raw	-4.596	0.005209	down
tRNA-Thr-AGT-_raw	-4.592	8.729e-05	down
mtRNA-Cys-GCA_mat	-4.414	0.01743	down
mtRNA-Leu1-TA_mat	-4.256	0.002397	down
tRNA-His-GTG-_raw	-4.242	0.0187	down
tRNA-Arg-TCT-_raw	-4.231	0.003272	down
tRNA-Glu-TTC-_raw	-4.207	0.04886	down
tRNA-Ala-AGC-_raw	-4.194	0.001051	down
tRNA-Gly-CCC-_raw	-4.175	0.005517	down
tRNA-Leu-CAG-_raw	-4.158	0.01726	down
tRNA-Gly-GCC-_raw	-3.911	0.008607	down
tRNA-Ser-GCT-_raw	-3.907	0.01113	down
tRNA-Leu-CAG-_raw	-3.906	0.002397	down
tRNA-His-GTG-_raw	-3.844	0.005022	down
tRNA-His-GTG-_raw	-3.843	0.02771	down
tRNA-His-GTG-_mat	-3.843	0.02771	down
tRNA-Gly-GCC-_raw	-3.832	0.002303	down
mtRNA-Gly-TCC_mat	-3.751	0.02771	down
tRNA-Arg-TCT-_raw	-3.653	0.0301	down
tRNA-His-GTG-_raw	-3.638	0.007116	down
tRNA-Ala-AGC-_raw	-3.62	0.01752	down
tRNA-His-GTG-_raw	-3.601	0.007116	down
tRNA-Gly-GCC-_raw	-3.588	0.002397	down
tRNA-Ala-AGC-_raw	-3.448	0.03223	down
tRNA-His-GTG-_raw	-3.443	0.005022	down
tRNA-Arg-CCG-_raw	-3.43	0.03974	down
tRNA-Ala-AGC-_raw	-3.425	0.0187	down
tRNA-Ala-TGC-_raw	-3.425	0.0187	down
tRNA-Arg-CCT-_raw	-3.411	0.01899	down
tRNA-Ala-CGC-_raw	-3.411	0.03228	down
tRNA-Ala-TGC-_raw	-3.411	0.03228	down
tRNA-Val-TAC-_raw	-3.39	0.04552	down
tRNA-Leu-CAA-_raw	-3.366	0.02254	down
tRNA-Leu-CAG-_raw	-3.366	0.02254	down
tRNA-Leu-CAG-_raw	-3.348	0.03956	down
tRNA-Asp-GTC-_raw	-3.317	0.03937	down
tRNA-Lys-CTT-_raw	-3.281	0.04507	down
mtRNA-Arg-TCG_mat	-3.274	0.005268	down
tRNA-Ala-AGC-_raw	-3.225	0.02402	down
tRNA-His-GTG-_raw	-3.195	0.02704	down
tRNA-iMet-CAT_raw	-3.193	0.0478	down
mtRNA-Thr-TGT_mat	-3.176	0.01899	down
tRNA-Gly-GCC-_raw	-3.166	0.003272	down
tRNA-His-GTG-_raw	-3.14	0.02771	down
tRNA-Ser-GCT-_raw	-3.092	0.02544	down
tRNA-Ala-CGC-_raw	-3.049	0.01899	down
tRNA-Ala-TGC-_raw	-3.049	0.01899	down
tRNA-Gly-GCC-_raw	-3.014	0.03112	down
tRNA-Gly-GCC-_mat	-3.014	0.03112	down
tRNA-Leu-CAA-_raw	-2.989	0.02295	down
tRNA-Leu-CAG-_raw	-2.989	0.02295	down
tRNA-Ala-AGC-_raw	-2.986	0.02393	down
tRNA-Lys-CTT-_raw	-2.973	0.02771	down
tRNA-Leu-CAG-_raw	-2.968	0.02402	down
mtRNA-Cys-GCA_mat	-2.954	0.03936	down
mtRNA-Leu2-TA_mat	-2.952	0.03128	down
tRNA-Asp-GTC-_raw	-2.908	0.04681	down
tRNA-His-GTG-_raw	-2.904	0.04673	down
tRNA-Ala-CGC-_raw	-2.888	0.01899	down
tRNA-Ala-TGC-_raw	-2.888	0.01899	down
tRNA-Ala-AGC-_raw	-2.883	0.03307	down
mtRNA-Ile-GAT_mat	-2.867	0.02058	down
tRNA-Ala-AGC-_raw	-2.833	0.03994	down
tRNA-Leu-CAG-_raw	-2.822	0.006695	down
tRNA-Gly-GCC-_raw	-2.787	0.02295	down
tRNA-Ser-GCT-_raw	-2.784	0.03171	down
tRNA-Gly-CCC-_raw	-2.774	0.006695	down
tRNA-His-GTG-_raw	-2.735	0.02671	down
tRNA-Leu-CAA-_raw	-2.734	0.03112	down
tRNA-Leu-CAG-_raw	-2.734	0.03112	down
tRNA-Arg-CCT-_raw	-2.723	0.02295	down
tRNA-Ala-CGC-_raw	-2.709	0.028	down
tRNA-Ala-TGC-_raw	-2.709	0.028	down
tRNA-Ala-AGC-_raw	-2.703	0.02484	down
tRNA-Ala-TGC-_raw	-2.703	0.02484	down
tRNA-Ala-AGC-_raw	-2.67	0.009388	down
tRNA-Gly-CCC-_raw	-2.659	0.02597	down
tRNA-iMet-CAT_raw	-2.646	0.04797	down
tRNA-Gly-TCC-_raw	-2.634	0.04673	down
tRNA-Gly-CCC-_raw	-2.622	0.03083	down
tRNA-His-GTG-_raw	-2.616	0.02527	down
tRNA-iMet-CAT_raw	-2.596	0.04136	down
mtRNA-Gly-TCC_mat	-2.576	0.02771	down
tRNA-Arg-CCT-_raw	-2.563	0.03899	down
tRNA-His-GTG-_raw	-2.555	0.02771	down
mtRNA-Asn-GTT_mat	-2.54	0.04673	down
tRNA-Ala-CGC-_raw	-2.504	0.03128	down
tRNA-Ala-TGC-_raw	-2.504	0.03128	down
tRNA-Leu-CAA-_raw	-2.464	0.02376	down
tRNA-Leu-AAG-_raw	-2.463	0.04967	down
tRNA-Leu-TAG-_raw	-2.463	0.04967	down
tRNA-Leu-CAG-_raw	-2.433	0.04888	down
tRNA-Ala-CGC-_raw	-2.415	0.03879	down
tRNA-Ala-TGC-_raw	-2.415	0.03879	down
tRNA-Thr-AGT-_raw	-2.389	0.04095	down
tRNA-Ala-AGC-_raw	-2.384	0.0298	down
tRNA-Ala-AGC-_mat	-2.384	0.0298	down
tRNA-Leu-CAG-_raw	-2.359	0.03083	down
tRNA-Ala-CGC-_raw	-2.344	0.03083	down
tRNA-Ala-TGC-_raw	-2.344	0.03083	down
tRNA-Leu-AAG-_raw	-2.319	0.04886	down
tRNA-Leu-TAG-_raw	-2.319	0.04886	down
tRNA-iMet-CAT_raw	-2.308	0.0103	down
tRNA-iMet-CAT_raw	-2.267	0.02597	down
tRNA-Gly-CCC-_raw	-2.258	0.005022	down
tRNA-Gly-GCC-_raw	-2.258	0.005022	down
tRNA-Gly-CCC-_raw	-2.237	0.01863	down
tRNA-Gly-GCC-_raw	-2.237	0.01863	down
tRNA-Ala-AGC-_raw	-2.231	0.006695	down
tRNA-Ala-TGC-_raw	-2.231	0.006695	down
tRNA-Leu-AAG-_raw	-2.156	0.02058	down
tRNA-Leu-TAG-_raw	-2.156	0.02058	down
tRNA-Ala-CGC-_raw	-2.093	0.0362	down
tRNA-Ala-TGC-_raw	-2.093	0.0362	down
tRNA-iMet-CAT_raw	-2.053	0.02771	down
tRNA-Leu-CAA-_raw	-2.005	0.04119	down
tRNA-Leu-CAG-_raw	-2.005	0.04119	down
tRNA-Leu-CAG-_raw	-1.929	0.04888	down
tRNA-Leu-CAG-_raw	-1.925	0.02771	down
tRNA-Gly-TCC-_raw	-1.797	0.03858	down
tRNA-Trp-CCA-_raw	-1.795	0.04673	down
tRNA-Leu-CAA-_raw	-1.734	0.04888	down
tRNA-Leu-CAG-_raw	-1.734	0.04888	down
tRNA-Gly-CCC-_raw	-1.73	0.03882	down

## Sheet: other RNAs
Other RNAs	Average Ctrl diet	Average LP diet	Fold change	p-value	regulation in LP
ENSRNOT00000056556	18.5	2.75	0.15	0.0002	down
ENSRNOT00000076603	1134.25	239.25	0.21	0.0032	down
ENSRNOT00000076401	25.25	3.75	0.15	0.0098	down
ENSRNOT00000076494	119.5	29	0.24	0.0138	down
ENSRNOT00000076420	216	47.25	0.22	0.014	down
ENSRNOT00000076259	21	4.5	0.21	0.0172	down
ENSRNOT00000075897	61.75	19.5	0.32	0.0279	down
ENSRNOT00000003494	39.5	12.25	0.31	0.0288	down
ENSRNOT00000076323	10.25	0.5	0.05	0.0471	down
