# Supplementary material for: Differential expression of mitomiRs in pancreatic islet cells associated with maternal protein restriction
Source: Islets. 2026 Jan 1;18(1):2610590. doi: 10.1080/19382014.2025.2610590 (PMC12758298; doi:10.1080/19382014.2025.2610590)
Supplement: Revised_Supplementary Table 2.xlsx [file KISL_A_2610590_SM2057.xlsx]

## Sheet: miRNA in MF Ctrl
miRNA ID	Enrichment in MF in CTRL DIET	p-value
rno-let-7b-5p	1.39	0.0277769
rno-let-7c-5p	1.54	0.0102569
rno-let-7e-5p	1.48	0.0417109
rno-let-7f-5p	1.52	0.000811011	Enriched in MF of Ctrl and LP group
rno-let-7i-5p	1.49	0.00924779	Enriched in MF of Ctrl and LP group
rno-miR-122-5p	1.85	0.0391423
rno-miR-1224	1.7	0.00844753
rno-miR-146b-5p	1.28	0.0465043	Enriched in MF of Ctrl and LP group
rno-miR-148a-3p	1.78	0.00950336
rno-miR-151-3p	1.35	0.00805238	Enriched in MF of Ctrl and LP group
rno-miR-182	1.67	0.00291803
rno-miR-183-5p	1.89	0.00144508
rno-miR-1839-5p	1.65	0.000234649
rno-miR-184	1.59	0.0147166
rno-miR-200a-3p	1.31	0.0341125
rno-miR-200c-3p	1.55	0.0279446
rno-miR-3099	1.5	0.00865761
rno-miR-328a-3p	1.55	0.000393009
rno-miR-340-5p	1.42	0.00638282
rno-miR-3553	2.65	0.000233116
rno-miR-3588	1.52	0.0391033
rno-miR-3596a	1.82	0.00627116
rno-miR-3596b	1.71	0.00292147
rno-miR-3596c	1.82	0.0114046
rno-miR-3596d	1.96	0.000114277	Enriched in MF of Ctrl and LP group
rno-miR-375-3p	1.53	0.000572534
rno-miR-485-5p	1.42	0.0396993
rno-miR-501-3p	1.6	0.0346632
rno-miR-541-5p	1.51	0.00571672
rno-miR-664-2-5p	1.59	0.00235661
rno-miR-760-3p	1.64	0.00316927
rno-miR-7a-5p	1.94	1.59917e-08
rno-miR-7b	2	1.83925e-07

## Sheet: miRNA MF LP
miRNA ID	Enrichment in MF in LP DIET	p-value	Log2 enrichment	Log10 p-value
rno-let-7f-5p	1.26	0.00860064	0.333424	2.06547
rno-let-7i-5p	1.41	0.00159782	0.495695	2.79647
rno-miR-100-5p	1.55	0.0443453	0.632268	1.35315
rno-miR-101b-3p	1.21	0.0257738	0.275007	1.58882
rno-miR-10a-5p	1.7	6.70717e-05	0.765535	4.17346
rno-miR-10b-5p	1.8	0.000212545	0.847997	3.67255
rno-miR-1247-5p	2.09	0.00511567	1.0635	2.2911
rno-miR-126a-3p	1.43	0.000151117	0.516015	3.82069
rno-miR-126a-5p	1.67	0.00044379	0.739848	3.35282
rno-miR-143-3p	1.6	0.0082761	0.678072	2.08217
rno-miR-146b-5p	1.38	0.0163419	0.464668	1.7867
rno-miR-151-3p	1.38	0.0130566	0.464668	1.88417
rno-miR-195-5p	1.5	0.0363662	0.584963	1.4393
rno-miR-196b-5p	2.62	0.00019778	1.38957	3.70382
rno-miR-199a-3p	2.22	5.15248e-05	1.15056	4.28798
rno-miR-199a-5p	1.67	0.0135538	0.739848	1.86794
rno-miR-21-5p	1.41	0.0401754	0.495695	1.39604
rno-miR-218a-5p	1.66	0.00762815	0.731183	2.11758
rno-miR-25-3p	1.25	0.0354313	0.321928	1.45061
rno-miR-28-3p	1.87	0.00250392	0.903038	2.60138
rno-miR-322-5p	1.51	0.0243509	0.594549	1.61349
rno-miR-3596d	1.34	0.0329118	0.422233	1.48265
rno-miR-497-5p	1.64	0.0341801	0.713696	1.46623
Reduced in whole cell lysates and enriched in mitochondrial fractions in response to LP

## Sheet: piRNAs in MF ctrl
piRNA ID	Enrichment in MF in CTRL DIET	p-value
rno_piR_015526/gb/DQ732992/Rattus	8.36	1.26615e-10	Enriched in MF of Ctrl and LP group
rno_piR_000030/gb/DQ602030/Rattus	3.59	1.20445e-06	Enriched in MF of Ctrl and LP group
rno_piR_005556/gb/DQ614010/Rattus	3.98	2.91054e-06
rno_piR_000119/gb/DQ602216/Rattus	3.35	2.51498e-05	Enriched in MF of Ctrl and LP group
rno_piR_037009/gb/DQ765281/Rattus	3.82	2.73748e-05	Enriched in MF of Ctrl and LP group
rno_piR_025314/gb/DQ747893/Rattus	2.76	9.63369e-05	Enriched in MF of Ctrl and LP group
rno_piR_037166/gb/DQ765536/Rattus	3.55	0.000126587	Enriched in MF of Ctrl and LP group
rno_piR_005787/gb/DQ614419/Rattus	3.07	0.00041974
rno_piR_000685/gb/DQ603346/Rattus	2.56	0.00106603
rno_piR_034089/gb/DQ761028/Rattus	2.89	0.00110826	Enriched in MF of Ctrl and LP group
rno_piR_008174/gb/DQ620162/Rattus	2.43	0.00200211	Enriched in MF of Ctrl and LP group
rno_piR_008639/gb/DQ621073/Rattus	2.55	0.00206523
rno_piR_036610/gb/DQ764693/Rattus	2	0.00810944
rno_piR_006325/gb/DQ615612/Rattus	2.3	0.0098862
rno_piR_010514/gb/DQ625393/Rattus	2.16	0.0181049
rno_piR_005854/gb/DQ614549/Rattus	2.3	0.0200963
rno_piR_033824/gb/DQ760610/Rattus	2.03	0.0292929
rno_piR_036839/gb/DQ765038/Rattus	2.05	0.0435384

## Sheet: piR MF LP
piRNA ID	Enrichment in MF in LP DIET	p-value
rno_piR_015526/gb/DQ732992/Rattus	7.07	3.33481e-09	Enriched in MF of Ctrl and LP group
rno_piR_037009/gb/DQ765281/Rattus	4.09	1.02591e-05	Enriched in MF of Ctrl and LP group
rno_piR_037166/gb/DQ765536/Rattus	3.22	0.000408479	Enriched in MF of Ctrl and LP group
rno_piR_000119/gb/DQ602216/Rattus	3.11	7.646e-05	Enriched in MF of Ctrl and LP group
rno_piR_000030/gb/DQ602030/Rattus	3.02	2.64838e-05	Enriched in MF of Ctrl and LP group
rno_piR_034089/gb/DQ761028/Rattus	2.84	0.00133714	Enriched in MF of Ctrl and LP group
rno_piR_025314/gb/DQ747893/Rattus	2.6	0.000233856	Enriched in MF of Ctrl and LP group
rno_piR_008174/gb/DQ620162/Rattus	2.33	0.00333048	Enriched in MF of Ctrl and LP group
rno_piR_035297/gb/DQ762778/Rattus	2.02	0.0130919

## Sheet: tRFs MF ctrl
tRFs sequences	Enrichment in MF in CTRL DIET	Log2 enrichment in MF in CTRL DIET	Adjusted p-value
GGAGCCGGGCGTGGAATGCGAGTGCCTAGT	447.69	8.80636	2.52863e-07
AGACGTGGCGACCCGCTGAATTTAAGC	625.877	9.28974	1.20423e-06
CACATTGATCATCGACACTTCGAACGCACTTGCGGCCCCGGGT	70.7326	6.1443	1.20423e-06
CCTGCGGAAGGATCATT	314.155	8.29533	1.20423e-06
GGGCCTGGTTAGTACTTGGATGGG	141.115	7.14073	1.20423e-06
GGGCCTGGTTAGTACTTGGATGGGA	248.507	7.95714	1.20423e-06
CGGGCCTGGTTAGTACTTGGATGGGA	119.359	6.89916	2.90872e-06
GAGCCGGGCGTGGAATGCGAGTGCCTAGT	188.947	7.56184	4.0168e-06
GGTGGATCACTCGGCTCGTGCGTCGATGAAGAACGCAGCT	83.9031	6.39065	4.0168e-06
CACATTGATCATCGACACTTCGAACGCACTTGCGGCCCCGGGTT	38.2381	5.25694	5.52794e-06
CGGCGCAAGACGGACCAGAGCGAAAGCATTTGCC	192.078	7.58555	5.87544e-06
GCGTTAGGACCCGAAAGATGGTGA	140.041	7.12971	1.19562e-05
ACTCGGCTCGTGCGTCGATGAAGAACGCAGCT	77.7312	6.28042	1.57262e-05
GGCGCAAGACGGACCAGAGCGAAAGCATTTGCC	34.2394	5.09759	1.57262e-05
CTAATGGGCTAAAACAAAATAAATATGAACTAAAAAATTT	28.1633	4.81575	2.39266e-05
GCTGCGAGAATTAATGTG	98.2499	6.61838	2.74562e-05
ATTCGAAGGTGTAGAGA	116.897	6.8691	3.67657e-05
GGTCGGGCCTGGTTAGTACTTGGATGGGAGACCGCCTGGG	131.257	7.03625	3.95154e-05
CTAATGGGCTAAAACAAAATAAATATGAACTAAAAAAT	11.2613	3.4933	4.86971e-05
GTTGAACATGGGTCAGTCGGTCCTGAGAGATGGGC	114.018	6.83311	6.75557e-05
GGCCTGGTTAGTACTTGGATGGGA	63.4757	5.98813	8.70158e-05
GCGTTAGGACCCGAAAGATGGTGAAC	52.2602	5.70764	8.72059e-05
TTAAATGGGTAAGAAGCCCGGCTCGCTGG	61.0994	5.93309	9.88532e-05
CTAATGGGCTAAAACAAAATAAATATGAACTAAAAAA	11.0187	3.46189	0.000143731
CACATTGATCATCGACACTTCGAACGCACTTGCGGCCCCGGG	75.3344	6.23524	0.000152235
AGTTCAAGAGGGCGTGAAACCGTT	65.7574	6.03908	0.000192793
GGAGCCGGGCGTGGAATGCGAGTGCCTA	49.0393	5.61587	0.000192793
GGGGAGGTAGTGACGAAAAATAACAATACAGGA	70.1673	6.13273	0.000192793
GCTGCGAGAATTAATGTGAATTGC	86.1169	6.42822	0.000212852
ACACATTGATCATCGACACTTCGAACGCACTTGCGGCCCCGGGTT	37.9422	5.24573	0.000237857
CGGGCCTGGTTAGTACTTGGATGGG	82.8562	6.37254	0.000237857
GAGCCGGGCGTGGAATGCGAGTGCCTA	55.936	5.80571	0.000239577
GTGAACAGGGAAGAGCCCAGCGCCGAATCCCCGCCGCG	86.9675	6.4424	0.000239577
GGGTTTCGTACGTAGCAGAGCAGC	55.8725	5.80407	0.000265805
TCCATCTAAGGCTAAATACCGGCACGAGACCG	81.8359	6.35466	0.000284364
GCGTTAGGACCCGAAAGATGGTGAACT	36.2255	5.17893	0.000301956
CGGACAGGATTGACAGATTGAT	58.5658	5.87199	0.00031712
AGCCGGGCGTGGAATGCGAGTGCCT	53.703	5.74693	0.000320422
TGGATCACTCGGCTCGTGCGTCGATGAAGAACGCAGCT	38.7483	5.27606	0.000320422
TTCGTCCCGGGAAACGGGGTGCGGCCGG	33.3543	5.0598	0.000320422
CTAATGGGCTAAAACAAAATAAATATGAACTAAAAAATT	11.3844	3.50899	0.000333282
GGGCCTGGTTAGTACTTGGATGG	54.4939	5.76802	0.000375519
GGACAATATATTAAATGGATTTTTGGAACTAGGAGTT	83.1763	6.3781	0.000471932
GCCCGTGCCTTGGAAAGCGTCGCGG	63.8641	5.99693	0.000483562
CTAATGGGCTAAAACAAAATAAATATGAACTAAAAA	7.77343	2.95855	0.000509069
GTGTAGAATAAGTGGGAGGCCCC	50.6795	5.66333	0.000509069
GCGGTGGATCACTCGGCTCGTGCGTCGATGAAGAACGCAGCT	41.6021	5.37859	0.000560267
GCCGGGCGTGGAATGCGAGTGCCTA	45.2309	5.49924	0.000560363
AGCCGGGCGTGGAATGCGAGTGCCTA	67.6986	6.08105	0.000571237
CGCGGGAGACCGGGGTTCGATTCCCCGACGGGGAGC	32.3157	5.01416	0.000571237
CTAATGGGCTAAAACAAAATAAATATGAACTAAAAAATTTCGGT	9.76987	3.28834	0.000571237
CTCCAGGAACGGTGCACCA	37.1863	5.2167	0.000571237
CTTGGCGGAATCAGCGGGGA	64.8332	6.01866	0.000571237
GCGCAAGACGGACCAGAGCGAAAGCATTTGC	82.7598	6.37086	0.000571237
GGCGCAAGACGGACCAGAGCGAAAGCATT	38.6873	5.27379	0.000571237
TCCAGGAACGGTGCACC	29.8338	4.89888	0.000571237
TCTTAGCGGTGGATCACTCGGCTCGTGCGTCGATGAAGAACGCAGCT	13.264	3.72945	0.000571237
CAAAGGACTTGGCGGTACTTTATATCCATCTAGAGGAGCC	8.14044	3.02511	0.000577952
CTAATGGGCTAAAACAAAATAAATATGAACTAAAA	6.58371	2.7189	0.000589305
GCGGTGGATCACTCGGCTC	42.4784	5.40866	0.000589305
GATGGGGATCGGGGATTGC	39.7032	5.31118	0.000614626
GCCGGGCGTGGAATGCGAGTGCCTAGT	84.8945	6.4076	0.000651344
GCGTTAGGACCCGAAAGATGGTG	25.852	4.6922	0.000658678
AGCTGCGAGAATTAATGTGAATTGC	32.5851	5.02614	0.000675934
TCCCGGGGCTACGCCTGTCTGAGCGTCG	52.2582	5.70758	0.000675934
GTGTAGAATAAGTGGGAGGCCCCC	32.2328	5.01046	0.000680791
TCAAAGGACTTGGCGGTACTTTATATCCATCTAGAGGAGCC	10.4964	3.39183	0.000736906
CTGCGAGAATTAATGTG	51.3026	5.68096	0.00077752
CCCGGGGCTACGCCTGTCTGAGCGTCG	38.3866	5.26253	0.000841015
CTAATGGGCTAAAACAAAATAAATATGAACTAAAAAATTTC	10.4762	3.38904	0.000841015
TGCGAGAATTAATGTG	29.8371	4.89903	0.000841015
ATTCGTCCCGGGAAACGGGGTGCGGCCGG	35.1416	5.13511	0.000846842
CGCGGCGCGGGAAATGTGGCGTACGG	70.645	6.14252	0.000846842
CGGGCCTGGTTAGTACTTGGATGG	24.35	4.60585	0.000852335
GCCCGTGCCTTGGAAAGCGTCGCG	50.5307	5.65909	0.000883033
ACCCTGTTGAGCTTGACTCTAGTCTG	23.8503	4.57593	0.000976845
TGTGAAAATTCATTGTTAGGACC	33.1898	5.05267	0.000996968
CAAAGGACTTGGCGGTACTTTATATCCATCTAGAGG	8.19614	3.03494	0.00103089
GCGGTGGATCACTCGGCT	35.1147	5.134	0.00104698
TGGGGATCGGGGATTGCAATTATTCCCC	50.4912	5.65796	0.00104698
AGTAAAAGTCGTAACAAGGTTTCCGTAGGT	44.0599	5.4614	0.00107124
CACATTGATCATCGACACTTCGAACGCACTTGCG	62.2111	5.9591	0.00107124
TCCCGGGGCTACGCCTGTCTGAGCGTC	49.0257	5.61547	0.00107124
AGTGATGGTCTCGTAGTCG	59.3844	5.89201	0.00109695
GGACAATATATTAAATGGATTTTTGGAACTAGGAGT	50.4672	5.65727	0.00109695
CGGTGGATCACTCGGCTCGTGCGTCGATGAAGAACGCAGCT	10.9191	3.44878	0.00110531
CCGACTTAGAACTGGTGC	16.0521	4.00469	0.00121982
CGGAAGCTAAGCAGGGTCGGGCCTGGTT	40.2933	5.33247	0.00129213
AGCCAATGGGGCGAAGCTACCATCTGTGGGATTATGACTGA	36.5232	5.19074	0.00129433
ATGGTGGGGAGGTAGT	6.54114	2.70954	0.00130805
GCGGGAAATGTGGCGTA	21.7115	4.44039	0.00130805
AGCCAATGGGGCGAAGCTACCATCTGTGGGATTATGACTG	38.0224	5.24878	0.00134079
GGGGATCGGGGATTGCAATTATTCCC	75.1407	6.23152	0.00147039
TTCGACCTCAGATCAGACG	25.2744	4.6596	0.00147039
CGGGGAGGTAGTGACGAAAAATAACAATACAGGACTCT	25.5144	4.67324	0.00149626
CGGACCAGAGCGAAAGCATTTGCC	41.4235	5.37238	0.00157049
AGACATGAGAGGTGTAGAATAAGTGGGAGGCCCC	52.1784	5.70538	0.00157831
CCAGGAACGGTGCACC	41.625	5.37938	0.00157831
TCCCGGGGCTACGCCTGTCTGAGCGTCGC	27.6076	4.78699	0.00157831
GCGTTAGGACCCGAAAGATGGTGAACTATGCCTGGGC	37.1108	5.21377	0.00159604
GGCCCGGGGGGCGGGGCGG	64.5799	6.01301	0.00159866
CACATTGATCATCGACACTTCGAACGCACTTGCGGCCCC	49.6172	5.63277	0.00166688
GGCTTGGCGGAATCAGCGGGGA	29.432	4.87932	0.00166688
AGCCAAGGGAACGGGCTTGGCGGAATCAGCGGGGA	26.0344	4.70235	0.00166798
GCGTTAGGACCCGAAAGATGGT	17.6615	4.14254	0.00171265
CGGGGAGGTAGTGACGAAAAATAACAATACAGGAC	21.1587	4.40318	0.00175871
CGTTAGGACCCGAAAGATGGTGAAC	14.3853	3.84653	0.00175871
CTAATGGGCTAAAACAAAATAAATATGAACTAAA	7.54486	2.9155	0.00175871
GAGCCGGGCGTGGAATGCGAGTGCCT	42.5212	5.41011	0.00175871
GCAGGGCGAAGCCAGAGG	27.6818	4.79087	0.00175871
GCCGACTTAGAACTGGTGC	30.8351	4.9465	0.00175871
GTCCCGGGAAACGGGGTGCGGCCG	28.9922	4.85759	0.00175871
GTTCAAGAGGGCGTGAAACCGTT	20.3474	4.34677	0.00175871
TCTCAACCTATTCTCAAACTTTAAATGGGTAAGAAGCCCGGCTCGCTGG	64.3449	6.00775	0.00180614
AGAGGAAGTAAAAGTCGTAACAAGGTTTCCGTAGGT	50.4411	5.65653	0.00183705
ACTCTTAGCGGTGGATCACTCGGCTCGTGCGTCGATGAAGAACGCAGCT	7.7017	2.94518	0.00183788
GTTGACGCGATGTGATTTCTGCCCAGT	45.7591	5.51599	0.0018584
TGATCGAGGCCCAGCCCGTGG	72.8674	6.1872	0.0018584
TCCAGGAACGGTGCACCA	19.1532	4.25951	0.00185927
CCATCTAAGGCTAAATACCGGCACGAGACCG	19.9646	4.31937	0.00218886
AAAGGACTTGGCGGTACTTTATATCCATCTAGAGG	10.094	3.33543	0.00222233
AGAAAGTATGCAAGAACT	35.8527	5.16401	0.00222949
AGTGAACAGGGAAGAGCCCAGCGCCGAATCCCCGCCGCGC	353.738	8.46654	0.00229881
ACCCTGTTGAGCTTGACTCTAGTCT	27.1612	4.76347	0.00245408
AGGGCGAAGCCAGAGG	14.4996	3.85794	0.00245408
TTAGCGGTGGATCACTCGGCT	21.5869	4.43208	0.0024905
ACTCAAAGGACTTGGCGGTACTTTATATCCATCTAGAGGAGCC	6.66638	2.7369	0.00254402
GCACTTGCGGCCCCGGGT	39.797	5.31459	0.002672
GGGAAAGTTGAAAAGAAC	20.7534	4.37528	0.002672
GGCCGCCCTCTCGCCCGTC	55.985	5.80697	0.00276735
CGTTAGGACCCGAAAGATGGTG	17.5274	4.13154	0.00288291
GGTGGATCACTCGGCTCGT	27.9786	4.80625	0.00293318
GTGGAGCCGGGCGTGG	22.3026	4.47914	0.00299576
AGTGAACAGGGAAGAGCCCAGCGCCGAATCCCCGCCGCG	33.1968	5.05297	0.00301366
TGAGTGTCCCGCGGGGCCCGAAGCGTTTACTTTGAA	50.6639	5.66289	0.0031297
TCAAAGGACTTGGCGGTACTTTATATCCATCTAGAGG	8.91695	3.15655	0.00320635
CGTCCCGGGAAACGGGGTGCGGCCG	34.9607	5.12766	0.00327966
GGGGAGGTAGTGACGAAAAATAACAATACAGGAC	17.385	4.11977	0.00327966
TGGCGGAATCAGCGGGGA	23.6561	4.56414	0.00329449
GTTGACGCGATGTGATTTCTGCCCAGTGCT	27.0046	4.75514	0.00331592
GCCCGGGTGGAGCCGCCGCAGGTGCAGATCTTGGT	42.0648	5.39454	0.00336183
GGCGCAAGACGGACCAGAGC	13.7119	3.77735	0.00340491
TCCCACTTCTGACACC	15.7354	3.97594	0.00345147
GCCGGGCGTGGAATGCGAGT	32.5937	5.02652	0.00346122
CCCGGGGCTACGCCTGTCTGAGCGTC	38.2281	5.25656	0.0034748
GAGTTCAAGAGGGCGTGAAACCGTT	27.4862	4.78063	0.0034748
GGGCCCGAAGCGTTTACTTTG	35.9807	5.16915	0.0034748
CCCTGTTGAGCTTGACTCTAGTCT	29.974	4.90564	0.0036055
GAGCCGGGCGTGGAATGCGAGTGCC	18.6599	4.22187	0.00360968
TCCCGGGGCTACGCCTGTCTGAGCGT	38.5498	5.26865	0.00362869
CCCTGTTGAGCTTGACTCTAGT	16.6415	4.05671	0.00366288
GGGAAAGTTGAAAAGAACTT	30.9898	4.95372	0.00366288
TAAGCAGGGTCGGGCCTGGTTAGTACTTGGATGGGAGACCGCCTGGG	33.8199	5.0798	0.00366288
CTAATGGGCTAAAACAAAATAAATATGAACTAAAAAATTTCG	7.21881	2.85176	0.00370746
CGGGCCTGGTTAGTACTTGGATGGGAGA	24.8787	4.63684	0.00387085
GGGGTCGGGGGTTCCCGGG	31.5034	4.97743	0.00387085
GGGGAGGTAGTGACGAAAAATAACAATACAGGACTC	37.0102	5.20985	0.00403218
GAGCCGGGCGTGGAATGCGAGTGCCTAGTGGGC	42.2399	5.40053	0.00403472
CCCTGTTGAGCTTGACTCTAGTCTGGCACGGTGAAGAGACATGAG	29.2638	4.87105	0.00428849
CGGCGCAAGACGGACCAGAGCGAAAGCATTTG	23.6862	4.56597	0.00428849
GGTGGATCACTCGGCTC	16.7111	4.06273	0.00428849
GGTTTCGTACGTAGCAGAGC	23.5697	4.55886	0.00428849
GCAGGTGTCCTAAGGCGAGCTCAGGGAGGA	38.2707	5.25817	0.00434971
ACGGGTGGGGTCCGCGCAGTCCGCCCGGAGG	12.6389	3.6598	0.0043786
GCTTAAAACTCAAAGGACTTGGCGGTACTTTATATCCATCTAGAGG	8.48754	3.08535	0.00444889
CGGGGTCGGGGGTTCCCGGG	16.7171	4.06326	0.00445143
GCGGGTGTTGACGCGATGTGATTTCTGCCCAGTGCTCTGAAT	25.5038	4.67264	0.00451326
GGCGCAAGACGGACCAGAGCGAAAGC	15.1069	3.91713	0.00460281
TCGGAAGCTAAGCAGGGTCGGGCCTGGTTAGT	29.274	4.87155	0.00474904
TCCCGGAGTCGGGTTGCTTGG	25.0752	4.64819	0.00476231
GGGGAGGTAGTGACGAAAAATAACAATACAGGACT	17.1185	4.09748	0.0047672
CACATTGATCATCGACACTTCGAACGCACT	18.9501	4.24413	0.00476811
ACATTGATCATCGACACTTCGAACGCACTTGCGGCCCCGGGT	7.16624	2.84122	0.00477929
CGGGTGTTGACGCGATGTGATTTCTGC	20.9302	4.38752	0.00484383
ACCCTGTTGAGCTTGACTCTAGTCTGG	19.5541	4.2894	0.00484601
GGGTTCGCCCCGAGAGAGGGGCCCGTGCCTTGGAAAGCGTCGCG	29.6548	4.89019	0.00486758
TGCTGCAGTTAAAAAGCTCGTAGTTGGATCTTGGGAGCGGGC	22.9742	4.52194	0.00496751
TCTCAACCTATTCTCAAACTTTAAATGGGTAAGAAGCCCGGCTCGCT	26.7839	4.74329	0.00496993
ACCCTGTTGAGCTTGACTCTAGT	14.0034	3.80771	0.00499312
AAAGGACTTGGCGGTACTTTATATCCATCTAGAGGAGCC	6.97912	2.80305	0.00506103
CTCAAAGGACTTGGCGGTACTTTATATCCATCTAGAGG	13.2936	3.73265	0.00510689
GTTGCTGCAGTTAAAAAGCTCGTAGTTGGATCTTGGGAGCGGGC	35.0335	5.13067	0.00514683
ACTCAAAGGACTTGGCGGTACTTTATATCCATCTAGAGG	6.53337	2.70783	0.0052453
CCCTGTTGAGCTTGAC	10.112	3.338	0.00530519
TGGGGATCGGGGATTGCAATTATTCCC	13.748	3.78115	0.00530519
AGCCATTCGTCCCGGGAAACGGGGTGCGGCCGG	25.9689	4.69871	0.0053341
GTTTTTTCACTGACCCGGT	18.2615	4.19073	0.0053341
GCGGGTGTTGACGCGATGTG	18.695	4.22458	0.00553122
CGGGGAGGTAGTGACGAAAAATAACAATACAGGACT	15.2813	3.93369	0.00560582
CCAGGAACGGTGCACCA	20.9692	4.3902	0.00564755
GGAGCCGGGCGTGGAAT	39.7699	5.31361	0.00564755
GGTCGGGCCTGGTTAGTACTTGGATGGG	27.5613	4.78457	0.00564755
CGCTGCGATCTATTGAAAGTCAGCCCTCGACACAAGG	14.6411	3.87195	0.00577988
GAGTGTCCCGCGGGGCCCGAAGCGTTTACTTTGAA	26.4514	4.72527	0.00577988
TCAGCGGAGGAAAAGAAACTAACC	17.4326	4.12372	0.00582681
GAGCCGGGCGTGGAATGCGAGTGCCTAGTGGGCCACTTTTGG	25.2179	4.65638	0.00583429
GCGTACGCGTTAGGACCCGAAAGATGGTGAACTATGCCT	36.5412	5.19145	0.00583429
CGTCCCGGGAAACGGGGTGCGGCCGG	30.0758	4.91053	0.00593006
AGGATTCCCTCAGTAACGG	16.1264	4.01135	0.00625491
GTCGCTTTTTGATCCTTCGATGTCGGCTCTTCCTATCATTGTGAAGC	39.3833	5.29951	0.00629728
ACGAGCGTACGCGTTAGGACCCGAAAGATGGTGAACT	33.6233	5.07139	0.00633015
GTGGATCACTCGGCTC	13.9244	3.79954	0.00633015
GGTCGGGCCTGGTTAGT	38.9499	5.28355	0.00635781
GCTTGGCGGAATCAGCGGGGA	28.676	4.84177	0.00646529
GATGGTGGGGAGGTAG	4.95713	2.30951	0.00664035
GGCTCGTGCGTCGATGAAGAACGCAGC	20.3653	4.34804	0.00666028
CCCGGGGCTACGCCTGTCTGAGCGTCGC	19.7168	4.30135	0.00672768
GCTGCGGGATGAACCGAACGCCGGGTT	36.9352	5.20692	0.00675842
GGGCTTGGCGGAATCAGCGGGGAA	24.9768	4.64252	0.0067636
TCTCGGTGGAACCTCC	13.2496	3.72788	0.0067636
TCGGGCCTGGTTAGTACTTGGATGGG	21.8801	4.45155	0.00698766
GCTAAGCAGGGTCGGGCCTGGTT	12.1467	3.60249	0.00704124
CTATGCCTGGGCAGGGCGAAGCCAGAGG	22.9096	4.51788	0.00713557
GGAGCCGGGCGTGGAATGCGAGTGCCTAGTGGGCCACTTTT	33.2873	5.0569	0.00713557
GGTTTCGTACGTAGCAGAGCAGC	13.4462	3.74913	0.00713557
TAACCCAAACTAATTATTTTCGGCGTAAAACGTGCC	29.0593	4.86093	0.00713557
GTCAGCGGAGGAAAAGAAACTAACC	18.461	4.20641	0.0073114
CGCGACCTCAGATCAGACGTGGCGACCCGCTGAATTT	3.99405	1.99785	0.00732592
CCCGAATCCGGAGTGGCGG	20.1002	4.32914	0.00745601
CGGGGAGGTAGTGACGA	32.1983	5.00891	0.00745601
GGAAGATTTTTAGGTAGAGGTGAAAAGCC	24.3412	4.60533	0.00745601
GGTGTAGAATAAGTGGGAGGCCC	21.1416	4.40202	0.00745601
AGCTGCGAGAATTAATGTG	18.2221	4.18762	0.00745673
TCCCGGGAAACGGGGTGCGGCCG	23.9804	4.58379	0.00745673
GCGGGTGTTGACGCGATGTGATTTCTGCCCAGTGCTCTGA	23.5071	4.55503	0.00757417
GGCTACCACATCCAAGGAAGGCAGCAGG	21.4125	4.42038	0.00761787
GGCCTGGTTAGTACTTGGATGG	33.266	5.05598	0.00799623
GGTAAAGCGAATGATTAGAGGT	5.94125	2.57077	0.00799623
CGTTAGGACCCGAAAGATGGTGA	16.9294	4.08146	0.00838974
GGGTCAGTCGGTCCTGAGAGATGGGC	20.3354	4.34592	0.00840227
GGTGGATCACTCGGCT	14.5568	3.86362	0.00843608
GGACAGGATTGACAGATTGATAGCTCTTT	16.001	4.00009	0.00856065
CCCGGCGGGTCGCCGGCGCGGG	17.1943	4.10386	0.00860898
GAATGTTTTCATTAATCAAGAACGAAAGTCGGA	18.0353	4.17275	0.00860898
GCGGGTGTTGACGCGATGTGATTTCTGCCCAGTGCTCTGAATGT	22.9215	4.51863	0.00860898
CGTGGAGCCGGGCGTGGAATGCGAGTGCCTAGT	17.5037	4.12959	0.00895161
GAGTGTCCCGCGGGGCCCGAAGCGTTTACTTTGA	21.5448	4.42927	0.00895161
GTCCTTCTGATCGAGG	14.4931	3.85729	0.00895161
GTGTGGAACCTGGCGCT	11.395	3.51032	0.00895161
AGCGTACGCGTTAGGACCCGAAAGATGGTGAACT	18.8882	4.23941	0.00897183
GATGGTGGGGAGGTAGT	11.6022	3.53632	0.00921714
TGGATCACTCGGCTCGTGCGTCGATGAAGAACGCAGC	9.77301	3.2888	0.00922515
ACTAGGAGTTGGAATAGGAGCT	24.9808	4.64275	0.00923201
GGAGGAAAAGAAACTAACCAGGATTCCCTCAGTAACGGC	36.3833	5.18521	0.00923201
TTCGTCCCGGGAAACGGGGTGCGGCCG	12.6143	3.65699	0.00923201
AGCCGGGCGTGGAATGCGAGTGC	22.2415	4.47518	0.00936846
ACTCTTAGCGGTGGATCACTCGGCT	7.22246	2.85249	0.00938912
GCTCGTGCGTCGATGAAGAACGCAGC	21.1952	4.40566	0.00938912
TTCGAAGGTGTAGAGA	189.779	7.56817	0.00942664
CGGACAGGATTGACAGATTGA	20.4822	4.3563	0.00946255
ATTAGTCAGCGGAGGAAAAGAAACTAACC	19.5836	4.29157	0.00963816
CACATTGATCATCGACACTTCGAACGCACTTGCGGCCCCGGGTTC	19.2243	4.26486	0.00963816
GTGGATCACTCGGCTCGTGCGTCGATGAAGAACGCAGC	11.3121	3.4998	0.00963816
GGACAATATATTAAATGGATTTTTGGAACTAGGAGTTGG	11.7908	3.5596	0.0098116
GAGTGATGGTCTCGTAGTCG	18.9545	4.24446	0.010048
GGGGCCCGAAGCGTTTACTTTG	21.6877	4.4388	0.010264
GGAGCCGGGCGTGGAATGCGAGTGCCT	21.1049	4.3995	0.0103701
CGGACAGGATTGACAGATTGATA	20.1818	4.33498	0.010564
CGGGTGTTGACGCGATGTG	15.7023	3.9729	0.010564
CTAATGGGCTAAAACAAAATAAATATGAACTAAAAAATTTCGGTT	7.4103	2.88953	0.010564
GACGGAAGGGCACCACCAGGAGTGGAGCCTGC	11.4377	3.51573	0.010564
GTCTACGGCCATACCACCCTGAACGCGCCCGATCTCGTCTGATCTCGG	12.2577	3.61562	0.0105836
CCCTGTTGAGCTTGACTCTAGTCTGGC	31.4031	4.97284	0.0105938
GCGTACGCGTTAGGACCCGAAAGATGGTGAACT	18.4222	4.20338	0.0109386
GCGGTGGATCACTCGGC	13.4047	3.74466	0.0109628
TCAGCGGAGGAAAAGAAAC	17.049	4.09161	0.0109628
TTGGCTGAGGAGCCAATGG	13.5557	3.76083	0.0109648
AGGGACAAGTGGCGTT	17.2179	4.10584	0.011222
GGTAAGAAGCCCGGCTCG	25.1385	4.65183	0.0114585
GAACTGGCGCTGCGGG	22.9078	4.51777	0.0115552
GAAGATTTTTAGGTAGAGGTGAAAAGCC	28.6786	4.8419	0.0115552
TTAAGCAATGAACGAAAGTTTGACTAAGCTATACCTCTCAGGGTTGGTA	7.33478	2.87475	0.0115552
AGTTGAACATGGGTCAGTCGGTCCTGAGAGATGGGC	29.7594	4.89527	0.0117148
GCGGGTGTTGACGCGATGTGATTTCTGCCCAGTGCTCTGAATGTC	23.3458	4.54509	0.0121491
GGATAACTGTGGTAATTCTAGAGCTAATACATGCC	11.6262	3.5393	0.0122454
TCAAGAGGGCGTGAAACCGTT	15.683	3.97113	0.0122454
GGCGCAAGACGGACCAGA	21.3925	4.41903	0.0123571
AGCGTCGGGCCCATACCCGGCCGTCGCCGGC	21.8338	4.44849	0.0123783
CCTCCCGTGGAGCAGAAGGGC	17.9191	4.16343	0.0126151
GGTGGATCACTCGGCTCGTGCGTCGATGAAGAACGCAGC	17.7983	4.15366	0.0126151
GGCTCTTAGCGGTGGATCACTCGGCTCGTGCGTCGATGAAGAACGCAGCT	11.7566	3.55539	0.0127006
GCGAATGGCTCATTAAATCAGTT	18.6464	4.22083	0.0127223
GCGTACGCGTTAGGACCCGAAAGATGGT	13.8018	3.78678	0.0127223
TCGGAAGCTAAGCAGGGTCGGGCCTGGTT	21.2939	4.41237	0.0127223
GTGATGGGGATCGGGGATTGC	17.9354	4.16474	0.012811
GTTAGGTCAAGGTGTAGCC	6.54017	2.70933	0.012811
TGGCGTACGGAAGACCC	13.1835	3.72066	0.0130017
CCCTGTTGAGCTTGACT	24.6497	4.6235	0.0130389
TGGTTCCTTTGGTCGCTCGCTCC	6.65045	2.73345	0.0130389
CGTGTGGAACCTGGCGCTAAACCATTC	27.6111	4.78718	0.0130621
ATGTCATTAGTCACAGTTAAATGCTGTGTAGAAATA	6.79992	2.76552	0.013259
GCCGACTTAGAACTGGTGCGGACC	17.1836	4.10296	0.013259
GAGCCGGGCGTGGAATGCGAGTGCCTAGTGGGCCACTTTTGGTA	15.6919	3.97194	0.0133005
GTTAGGACCCGAAAGATGGTGA	12.7211	3.66915	0.0133009
TGGGTCGGGGTTTCGTACGTAGCAGAGCAGCTCCC	7.25848	2.85967	0.0133126
GCCAGGGATTGTGGGT	18.4059	4.2021	0.0133273
TGCCAGTAGCATATGCTTGTCTC	11.3812	3.50858	0.0133273
TTCCCGGAGTCGGGTTGCTTGG	16.9454	4.08282	0.0134176
ACCAGGATTCCCTCAGTAACGGC	19.3869	4.27701	0.0134352
CTTGTCAAGGTTAAGTTATAGACTTAAATCTATATATCTTACC	4.78167	2.25751	0.0135417
TTAAATGGGTAAGAAGCCCGGCTCGCTG	21.3039	4.41305	0.0136845
AGACGTGGCGACCCGCTGAATT	19.8899	4.31396	0.0139558
CCGCGACCTCAGATCAGACGTGGCGACCCGCTGAATTTAAGC	4.27802	2.09694	0.0139558
GCGGAGGAAAAGAAACTAACC	8.04245	3.00764	0.0139726
GATGGTCTCGTAGTCG	8.59559	3.1036	0.0140926
ACTTCGAACGCACTTGCGGCCCCGGGT	16.8421	4.074	0.0143273
CGCGGCGCGGGAAATGTGGCGTA	13.0745	3.70869	0.0143273
GGGCTTGGCGGAATCAGCGGGGA	20.4251	4.35227	0.0143273
CCCTGTTGAGCTTGACTCTAGTCTGG	11.6686	3.54456	0.0143314
AGAATGTTTTCATTAATCAAGAACGAAAGTCGGAGGTTCGAA	23.8219	4.57421	0.0143936
GGCGTCCAGTGCGGTAACGCGACCGATCCCGGAGA	21.7854	4.44529	0.0144199
CCTGGGCAGGGCGAAGCCAGAGGA	23.4415	4.55099	0.0144982
TCCACTCCACGCATCGACCTGGT	27.6561	4.78953	0.0146308
ACAGCCAAGGGAACGGGCTTGGCGGAATCAGCGGGGA	10.032	3.32654	0.0149565
CCCGGAGTCGGGTTGCTTGG	13.9816	3.80545	0.0149565
GCATTGGTGGTTCAGTGGTAGAATTCTCGCCTGTTTT	12.8785	3.68689	0.0150812
GCGGTGGATCACTCGGCTCGT	15.5398	3.9579	0.0154395
ATTAAATGGATTTTTGGAACTAGGAGTTGGA	22.8947	4.51694	0.0155212
GGCGCAAGACGGACCAGAGCGAA	18.9807	4.24646	0.0155212
TCAAAGGACTTGGCGGTACTTTATATCCATCTAGAG	6.69473	2.74303	0.0155212
CCTCCCGTGGAGCAGAAGG	19.1158	4.2567	0.0156043
TACTGATGATGTGTTGTT	17.7087	4.14639	0.0156261
CTAATGGGCTAAAACAAAATAAATATGAACTAAAAAATTTCGG	6.04265	2.59518	0.0157416
GCGTACGCGTTAGGACCCGAAAGATGGTGAAC	12.196	3.60833	0.0158631
CACATTGATCATCGACACTTCGAAC	11.0246	3.46265	0.0164529
GGTCGGGGTTTCGTACGTAGCAGAGCAGCT	17.9057	4.16234	0.0166739
CTCAAAGGACTTGGCGGTACTTTATATCCATCTAGAGGAGCC	4.81148	2.26648	0.0167004
AAAGGTTTGGTCCTGGCCTTATAATTAATTGGAGGTAAGATTACA	6.572	2.71633	0.016769
CTCTTAGCGGTGGATCACTCGGCTCGTGCGTCGATGAAGAACGCAGC	12.7028	3.66707	0.016769
GCGGGAAATGTGGCGTACG	15.4358	3.94821	0.016769
GGAGGATTTAGTAGTAAATTAAGAATAG	6.64529	2.73233	0.0168256
GGCCGTTCTTAGTTGGTGGAGCGATTTGTCTGGTT	10.3441	3.37074	0.0168812
GGGTAAGAAGCCCGGCTCGCTGG	11.9131	3.57448	0.0168812
CGGTCGGCGTCCCCCAACTTCTTAGAGGGACAAGTGGCGT	23.1325	4.53185	0.0170026
TTGGCGGAATCAGCGGGGA	24.0047	4.58524	0.0170041
CCTTGGAAAGCGTCGCGG	10.1618	3.34509	0.0171285
AGGGGCCCGTGCCTTGGAAAGCGTCGC	21.1303	4.40124	0.0176172
GGTTCCTTTGGTCGCTCGCTC	6.37232	2.67182	0.0176779
TGCAGCCCAAAGCGGGTGG	17.3225	4.11458	0.0176779
TCTAGCATAACAAGTATTAGAGG	12.0335	3.58899	0.0177171
AGCCACCCGAGATTGAG	16.7303	4.06439	0.0177472
AGCCGACTTAGAACTGGTGC	13.0134	3.70193	0.0180504
GATCACTCGGCTCGTGCGTCGATGAAGAACGCAGCT	18.6463	4.22082	0.018265
TCTTAGCGGTGGATCACTCGGCTCGTGCGTCGATGAAGAACGCAGC	6.94987	2.79699	0.0182788
TTGTCAAGGTTAAGTTATAGACTTAAATCTATATATCTTACC	7.00017	2.80739	0.0183786
AGCGGAGGAAAAGAAACTAAC	5.51651	2.46376	0.0185049
ACTCGGCTCGTGCGTCGATGAAGAACGCAGC	9.62417	3.26666	0.018653
GCCGGGCGTGGAATGCGAGTGCCTAGTGGGCCACTTTTGGT	105.754	6.72457	0.018653
AGTGAACAGGGAAGAGCCCAGCGCCGAATCCCCGCCGCGCG	20.8046	4.37883	0.0187492
GTGTGGAACCTGGCGCTAAACCATT	9.55225	3.25584	0.0187492
AGAGTGATGGTCTCGTAGTCG	12.4262	3.63531	0.0188061
ATGTTGGATCAGGACATCCCAATGGTGC	10.3901	3.37714	0.0189339
GGTGGATCACTCGGCTCGTGCGTC	13.5187	3.75689	0.0191875
GAATGTTTTCATTAATCAAGAACGAAAGTCGGAGG	11.8788	3.57032	0.0193491
GGGTAAGAAGCCCGGCTCGCTGGC	18.6469	4.22086	0.0193851
ACCAAAAATGAAGAGTCAGTCTTCTCAGG	16.5428	4.04813	0.0197657
ACTCTTAGCGGTGGATCACTCGGCTCGT	10.3942	3.3777	0.0199477
CGGTTGGCCCCGGATAGCCGGC	13.7413	3.78045	0.0199477
TTTAAATGGGTAAGAAGCCCGGCTCGCT	32.2891	5.01298	0.0199742
CTCCCGGGGCTACGCCTGTCTGAGCGTCG	15.2251	3.92838	0.0200331
ACACATTGATCATCGACACTTCGAACGCACTTGCGGCCCCGGGT	18.5341	4.21211	0.0201002
AGGAGGATTTAGTAGAATAAATTAAGA	19.9192	4.31612	0.0202514
ACGGACAGGATTGACAGATTGATA	19.2955	4.27019	0.0204115
AGCCGACTTAGAACTGGTGCGGACC	12.6821	3.66473	0.0204115
ATGTTGGATCAGGACATCCCAATGGTGCA	6.12429	2.61454	0.0204115
CGGAGATGGGCGCCGCGAGGCGTCCAGTGCGGT	22.9727	4.52185	0.0204115
GGCGCGGGAAATGTGGC	13.5216	3.7572	0.0204115
TTGATGGTGGGGAGGTAG	4.95691	2.30944	0.0204115
GTGCTAAGATGTCCTAATAGATCGAGG	9.37055	3.22813	0.020454
GAGAGTTCAAGAGGGCGTGAAACCGTT	15.7878	3.98074	0.0205667
GGAGCCGGGCGTGGAATGCGAGTGCCTAGTGGGC	22.4348	4.48767	0.0205667
GTTGACGCGATGTGATTTCTGCCCAGTGCTC	32.4767	5.02133	0.0205667
AGGGCGAAGCCAGAGGA	19.6622	4.29736	0.0205895
GGTCGGGCCTGGTTAGTACTTGGATGG	16.5358	4.04752	0.0205895
GTGAAGAGACATGAGAGGTGTAGAATAAGTGGGAGGCCCCC	21.5861	4.43203	0.0205895
AGGGAACGGGCTTGGCGGAATCAGCGGGGA	17.8547	4.15823	0.0207438
CAGGGTCGGGCCTGGT	16.5409	4.04797	0.0208111
CTCTTAGCGGTGGATCACTCGGCTCGTGCGTCGATGAAGAACGCAGCT	10.0831	3.33386	0.0208111
GCGGTTCTATTTTGTTGGTT	15.5205	3.9561	0.0208858
TCGTCCCGGGAAACGGGGTGCGGCCG	77.2869	6.27215	0.0210629
GTTGACGCGATGTGATTTCTGCCCAGTGCTCTGAATGT	25.906	4.69522	0.0211772
CGCCTGTCTGAGGGTCGGT	11.5592	3.53097	0.0213668
CAAAGGACTTGGCGGTACTTTATATCCATCTAGAG	5.87704	2.55509	0.0213876
CAGGATTCCCTCAGTAACGG	10.835	3.43762	0.0215717
CAGTAATGCGTTAAGCTAACTGATACTAATTGCTCGTGCGGCTTGACC	6.85827	2.77784	0.0215867
CGGCGCAAGACGGACCAGAGCGAAAGCATTT	19.9197	4.31613	0.0217075
TCGGGCCTGGTTAGTACTTGGATGGGA	18.4725	4.20731	0.0219684
TGATGGTCTCGTAGTCG	8.30999	3.05485	0.0219774
GCTGCAGTTAAAAAGCTCGTAGTTGGATCTTGGGAGCGGGC	13.8448	3.79127	0.022052
CTTAGCGGTGGATCACTCGGCTCGTGCGTCGATGAAGAACGCAGCT	20.3518	4.34708	0.0223587
TGCGAATGGCTCATTAAATCAGTT	12.1805	3.60651	0.0223795
GCCGCCCTCTCGCCCGTC	16.6658	4.05882	0.0225428
GCATGTCTAAGTACGCACGGCCGGT	10.4415	3.38425	0.0228627
GTTGAACATGGGTCAGTCGGTCCTGAGAGATGG	10.4181	3.38103	0.0228627
GTGAAAATTCATTGTTAGGACC	9.8472	3.29971	0.0229797
CTCAAAGGACTTGGCGGTACTTTATATCCATCTAGAG	8.98847	3.16807	0.0230815
GGTCAGTCGGTCCTGAGAGATGGGC	8.614	3.10668	0.0231384
GGGTTTCGTACGTAGC	11.4218	3.51372	0.0233881
CGTTAGGACCCGAAAGATGGTGAACTATGCCT	10.5855	3.40401	0.0234168
TCGTCCCGGGAAACGGGGTGCGGCCGG	74.367	6.21659	0.0235867
AGGAGGATTTAGTAGTAAATTAAGA	19.8941	4.31427	0.0238794
AGCCACCCGAGATTGAGC	13.8693	3.79382	0.0241775
CGGCTCGTGCGTCGATGAAGAACGCAGC	16.7967	4.07011	0.0246741
GATGGTGGGGAGGTAGTT	4.45222	2.15453	0.0247659
CCTCCCGTGGAGCAGA	17.9357	4.16476	0.025005
TAAGCAATGAACGAAAGTTTGACTAAGCTATACCTCTCAGGGTTGGTA	11.3845	3.509	0.025005
TGTCATTAGTCACAGTTAAATGCTGTGTAGAAATA	7.9977	2.99958	0.025005
CCTCCCGTGGAGCAGAAGGGCAAAAGCTCGCTTGATCTTGATTTT	19.6763	4.29839	0.0250647
AGCCGACTTAGAACTGGTGCGGACCAGGGGAATCCGACTGTTTAAT	15.0895	3.91548	0.0251881
CCCTGTTGAGCTTGACTCTAGTCTGGCACGGT	15.4349	3.94813	0.0251881
CGCCGCGGCCCGGGTTCGATTCCCGGTCAGGGAAC	18.6068	4.21776	0.0251881
TGGTAGTCGCCGTGCC	9.25259	3.20986	0.0251881
TGGTGGGGAGGTAGTT	4.46623	2.15906	0.0255251
GGCCCTGGCGGAGCGCTGAGAAGACGGTCGAACTTGACTA	20.3078	4.34396	0.0256121
TGAGTTGAGACGTGAATACGAGACA	6.67643	2.73908	0.0258518
CGATCTCAACCTATTCTCAAACTTTAAATGGGTAAGAAGCCCGGCTCGCT	19.277	4.26881	0.0258645
CGCGATGTGATTTCTGCCCAGT	13.642	3.76998	0.0264815
GTGGATCACTCGGCTCGT	5.47583	2.45308	0.0265016
CTGCCAGTAGCATATGCTTGTCTC	19.0414	4.25107	0.0270552
GGAGCCGGGCGTGGAATGC	12.5336	3.64773	0.0273815
CGGCGTCCGGTGAGCTCTCGCTGGCC	6.67817	2.73945	0.0275627
GTCTACGGCCATACCACCCTGAACGCGCCCGATCT	8.75874	3.13072	0.0276677
GGGCCCGTGCCTTGGAAAGCGTCGC	28.5997	4.83793	0.0281455
ACCATCTGTGGGATTATGACT	15.5592	3.95969	0.0285343
CCTCCCGTGGAGCAGAAGGGCAAAAGCTCGCTTGATCTTGATT	16.6404	4.05662	0.0285422
GAGTGTCCCGCGGGGCCCGAAGCGTTT	9.98512	3.31978	0.0286229
GGGGAGGTAGTGACGA	7.24376	2.85674	0.0286571
CTAATGGGCTAAAACAAAATAAATATGAACTAA	6.47737	2.69541	0.0287229
TCACGTCGGGGTCACC	9.43557	3.23811	0.0290628
GTGAAAGCGGGGCCTCACGATCCTTCTGACC	17.9183	4.16336	0.0290946
CGTGCGCGAGTCAGGGGC	12.9083	3.69023	0.0294353
GTGGAGCCGGGCGTGGAATGCGAGTGCCTA	16.8137	4.07156	0.0296121
TTGGTGGAGCGATTTGTCTGGT	4.53911	2.18241	0.0296121
CCTTGGAAAGCGTCGCGGT	10.7477	3.42595	0.0298921
GTTAGGACCCGAAAGATGGTGAACT	10.2546	3.35819	0.0299216
ATATTAAATGGATTTTTGGAACTAGGAGTTGGAATAGGAGCT	117.166	6.87241	0.0301395
GCCTCGCGGGCCGCCGGT	279.043	8.12434	0.0305166
GCCAATGGGGCGAAGCTACCATCTGTGGGATTATGACTGA	18.4693	4.20706	0.030547
GTGTAGAATAAGTGGGAGGCCC	12.2257	3.61185	0.0307018
GCTAGGAATAATGGAATAGGACCGC	14.7581	3.88344	0.0308941
GGGGTTTCGTACGTAGCAGAGC	12.5142	3.64549	0.0309513
TGGGTAAGAAGCCCGGCTCGC	110.621	6.78948	0.0310878
GGGGTTTCGTACGTAGCAGAGCAGC	13.5389	3.75904	0.0311263
GCGGGGTCGGGGGTTCCCGGG	5.58557	2.48171	0.0311642
CCTTGGAAAGCGTCGCG	13.6546	3.77132	0.0312714
ATCATCGACACTTCGAACGCACTTGCGGCCCCGGGT	10.16	3.34483	0.0313581
ATGTTGGATCAGGACATCCCAATGGTGCAGAAGCT	5.77383	2.52953	0.031677
TGGTTCTGGATTTAAGCCG	3.36505	1.75063	0.031677
GGGGCGGTACACCTGTC	13.2402	3.72685	0.0317541
CACATTGATCATCGACACTTCGAACGCACTT	14.7609	3.88371	0.0319207
CCCTGTTGAGCTTGACTCTAGTCTG	14.7648	3.88409	0.0320773
TGGAACCTGGCGCTAAACC	7.41161	2.88979	0.0323242
ACATTGATCATCGACACTTCGAACGCACTTGCGGCCCCGGG	7.14646	2.83723	0.0326895
TGGAACCTGGCGCTAAAC	14.4821	3.8562	0.0326895
CCCGGGGCTACGCCTGTCTGAGCG	9.55567	3.25636	0.0331717
GGAATTCCCAGTAAGTGCGG	9.34933	3.22486	0.0331717
GGTCGGGGTTTCGTACGTAGC	6.72993	2.75059	0.0331717
ACTTGGATAACTGTGGT	12.793	3.67728	0.0335363
CGGCGCAAGACGGACCAGAGCGAAAGCATT	10.534	3.39698	0.0336939
TGGGCAGGGCGAAGCCAGAGG	8.07847	3.01408	0.0340754
CGGTGGATCACTCGGCTCGTGCGTCGATGAAGAACGCAGC	5.245	2.39094	0.034389
GTCTAACGCGTGCGCGAGTCAGG	8.70141	3.12125	0.0345519
GCCGACTTAGAACTGGTGCGGACCAGGGGAATCCGACTGTTTA	7.1851	2.84501	0.034562
CGCTCGACAACCCGCAGTTTTATCCGGT	10.5922	3.40494	0.0348754
GGGCCTGGTTAGTACTTGGATGGGAGACCGC	22.5241	4.49339	0.0348754
GGTTCTATTTTGTTGGTTT	9.90872	3.3087	0.0348754
TTCAAGAGGGCGTGAAACCGTT	13.3252	3.73608	0.0348754
CTACTCTTAGCGGTGGATCACTCGGCTCGTGCGTCGATGAAGAACGCAGCT	5.12414	2.35731	0.0349365
CTCGGCTCGTGCGTCGATGAAGAACGCAGC	11.4479	3.51701	0.0349974
GCGGGTGTTGACGCGATGTGATTTCTGCCCAGTGCTCTGAATGTCAAA	10.3346	3.36941	0.035205
GGGTCGGGGTTTCGTACGTAGCAGAGC	5.58083	2.48048	0.0353172
GTTCAAGAGGGCGTGAAACCGTTAAGA	8.1518	3.02712	0.0353172
ACCACGCCTGTCTGAGGGTCGGT	10.8455	3.43903	0.0353723
CCGGCTAGCTCAGTCGGTAGAGCATGAGAC	8.45037	3.07901	0.0353723
TGGTGACTCTAGATAACCTCGGGCC	6.94896	2.7968	0.0358984
CGCGACCTCAGATCAGACGTGGCGACCCGCTGAATGTAAGC	3.82459	1.93531	0.0359666
GGGCGAAGCCAGAGGA	14.7719	3.88478	0.0359666
TTCTCAAACTTTAAATGGGTAAGAAGCCCGGCTCG	97.8754	6.61287	0.0360407
AGGTCGGTTTCTATCTATTTACAATTTCTCCC	7.76106	2.95625	0.0362024
GCCTGTCTGAGGGTCGGT	7.01761	2.81098	0.0362024
GCTCGTAGTTGGATCTTGGGAGCGGGC	8.69894	3.12084	0.0364547
GGTTCTATTTTGTTGGTTTTCGGA	14.8317	3.89061	0.0366588
CGCGACCTCAGATCAGACGTGGCGACCCGCTGAATTTAAGC	2.82923	1.50041	0.0366845
CGGCGCAAGACGGACCAGAGCGAAAGC	9.99468	3.32116	0.0367236
AGGGGCCCGTGCCTTGG	16.3531	4.0315	0.0367704
TTGGATAACTGTGGTA	9.73907	3.28378	0.0369614
CGCGATGTGATTTCTGCCCAGTGCT	17.6301	4.13997	0.0372206
GGAATTCCCAGTAAGTGCGGGTC	17.227	4.1066	0.0372206
GGGTGTTGACGCGATGTG	12.0386	3.5896	0.0372206
TCAGTGCACTACAGAACTTCGT	6.66671	2.73698	0.0372206
GGTCGGGGTTTCGTACGTAGCAGAGCAGCTC	11.3831	3.50882	0.0372308
TGGTTCCTTTGGTCGCTCGCTC	7.63735	2.93307	0.0372908
TGTCAGTTTGTCAAATACCCCA	5.79883	2.53576	0.0372908
GAATGTTTTCATTAATCAAGAACGAAAGTCGGAGGTTCGA	17.1297	4.09843	0.037336
GTTAGGACCCGAAAGATGGTGAAC	9.9987	3.32174	0.037336
GGGTCGGGGTTTCGTACGTAGCAGAGCAGCT	8.17214	3.03071	0.0383675
GCCCTCAGCCGATCGAAAGGGAGTCGGGT	16.5456	4.04837	0.0385503
TCAGCGGAGGAAAAGAAACTAAC	18.08	4.17632	0.0385503
CAGGGTCGGGCCTGGTT	12.8889	3.68805	0.0386939
ACCTCCCGTGGAGCAGAAGGGCAAAAGCTCGCTTGATCTTGATTT	10.3914	3.37732	0.0387974
CCTGTCTGAGGGTCGGT	7.6533	2.93608	0.0387974
GATGGTGGGGAGGTAGTTC	5.08072	2.34503	0.0390799
ACCCTGTTGAGCTTGACTCTAGTCTGGCACGG	11.6999	3.54843	0.0393621
AGCCACCCGAGATTGAGCA	10.4055	3.37928	0.039538
GCGTACGCGTTAGGACCCGAAAG	13.7624	3.78266	0.039538
CACAGCCAAGGGAACGGGCTTGGCGGAATCAGCGGGGA	10.1986	3.35029	0.0396465
CGCTGCGATCTATTGAAAGTCAGCCCTCGACACAAG	5.68996	2.50842	0.0398139
CGCTGCGATCTATTGAAAGTCAGCCCTCGACACAAGGGT	10.1307	3.34066	0.0398139
TCTTAGAGGGACAAGTGGC	9.82846	3.29696	0.0398139
CGTTAGGACCCGAAAGATGGT	9.07523	3.18193	0.039881
GGCGTCCGGTGAGCTCTCGCTG	12.4827	3.64186	0.039881
TTGGATAACTGTGGTAAT	7.79868	2.96323	0.039881
GCCGGGCGTGGAATGCGAGTGCCT	89.1454	6.47809	0.0398989
ACCCTGTTGAGCTTGACTCTAGTC	7.22787	2.85357	0.0401325
TTTTCACTGACCCGGT	16.5245	4.04653	0.0402266
CGACACTTCGAACGCACTTGCGGCCCCGGGTT	15.1476	3.92102	0.0405822
GCTGCGATCTATTGAAAGT	8.23018	3.04092	0.0405822
GGAGCCGGGCGTGGAATGCGAGTGCCTAGTGGGCCACTTTTGG	15.3621	3.94131	0.0405822
TCGGAAGCTAAGCAGGGTCGGGCCTGGT	17.7559	4.15023	0.0405822
CACATTGATCATCGACACTTCGAACGCACTTGC	11.2504	3.4919	0.04088
GAGCCGGGCGTGGAATGCGAGTGCCTAG	76.9991	6.26677	0.040888
CGCGGGAAATGTGGCGT	14.5347	3.86143	0.0409415
AAGGACTTGGCGGTACTTTATATCCATCTAGAGGAGCC	6.7652	2.75813	0.0411525
GGCGCAAGACGGACCAGAGCGAAAGCATTTGCCAAGAATGTT	11.5005	3.52363	0.0418201
GCCGACTTAGAACTGGTG	9.10109	3.18604	0.0419328
GCTGCGAGAATTAATGTGAAT	51.2899	5.6806	0.0421349
GGTCGGGCGCCGGCGGCTTTGGTGACT	11.0926	3.47152	0.0421349
TTCGAACGCACTTGCGGCCCCGGGT	11.7951	3.56012	0.0421349
CCCTGTTGAGCTTGACTCTAGTC	5.49216	2.45737	0.0423594
GGTAAGAAGCCCGGCT	15.2653	3.93219	0.0424365
TAACCCAAACTAATTATTTTCGGCGTAAAACGTGCCAACT	5.57032	2.47776	0.0424875
AGCTACAGCTTAAAACTCAAAGGACTTGGCGGTACT	4.64434	2.21547	0.042794
GGCGCAAGACGGACCAGAGCG	4.12049	2.04282	0.0428307
AAGTAAAAGTCGTAACAAGGTTTCCGTAGGT	11.0835	3.47035	0.0428589
CGCGATGTGATTTCTGCCCAGTGCTCTGAATGTC	12.6937	3.66604	0.0431104
CCGGTAAAGCGAATGATTAGAGGTCTTGGGGC	10.2711	3.36052	0.0446081
CGAGGCCCAGCCCGTGG	13.4753	3.75224	0.044615
CTAATGGGCTAAAACAAAATAAATATGAACTAAAAAATTTCGGTTGGGG	5.32654	2.4132	0.044615
GGACAGGATTGACAGATTGAT	13.2343	3.72621	0.0449526
GCTCGTAGTTGGATCTTGGGAGCGGGCGG	11.985	3.58315	0.0466415
TGGCTAAGATCAAGTGTAGTATCTGTTCTTATCAGTTTAATATCTGAT	14.8883	3.89611	0.0467418
GGTGTAGAATAAGTGGGAGGC	11.4629	3.5189	0.0469631
GACGGACCAGAGCGAAAGCATTTGCC	9.04644	3.17735	0.0472171
ATGGTGGGGAGGTAGTTCC	3.89347	1.96106	0.0476498
GTCCCGGGAAACGGGGTGCGGCCGG	5.88636	2.55738	0.0481888
CGTGTGGAACCTGGCGCTAAAC	9.53936	3.25389	0.0487363
CGTAGTTGGATCTTGGGAGCGGGC	13.5588	3.76116	0.0492385
TAACCCAAACTAATTATTTTCGGCGTAAAACGTGC	8.75651	3.13036	0.0492712

## Sheet: tRFs MF LP
tRFs sequences	Enrichment in MF in LP DIET	Log2 enrichment in MF in LP DIET	Adjusted p-value
AAAGGACTTGGCGGTACTTTATATCCATCTAGAGG	10.094	3.33543	0.00222233
AAAGGACTTGGCGGTACTTTATATCCATCTAGAGGAGCC	6.97912	2.80305	0.00506103
AAAGGTTTGGTCCTGGCCTTATAATTAATTGGAGGTAAGATTACA	6.572	2.71633	0.016769
AACGAGACCTTAACCTGCT	6.72532	2.7496	0.0476336
AAGGACTTGGCGGTACTTTATATCCATCTAGAGGAGCC	6.7652	2.75813	0.0411525
AAGTAAAAGTCGTAACAAGGTTTCCGTAGGT	11.0835	3.47035	0.0428589
ACACATTGATCATCGACACTTCGAACGCACTTGCGGCCCCGGGT	18.5341	4.21211	0.0201002
ACACATTGATCATCGACACTTCGAACGCACTTGCGGCCCCGGGTT	37.9422	5.24573	0.000237857
ACAGCCAAGGGAACGGGCTTGGCGGAATCAGCGGGGA	10.032	3.32654	0.0149565
ACATTGATCATCGACACTTCGAACGCACTTGCGGCCCCGGG	7.14646	2.83723	0.0326895
ACATTGATCATCGACACTTCGAACGCACTTGCGGCCCCGGGT	7.16624	2.84122	0.00477929
ACCAAAAATGAAGAGTCAGTCTTCTCAGG	16.5428	4.04813	0.0197657
ACCACGCCTGTCTGAGGGTCGGT	10.8455	3.43903	0.0353723
ACCAGGATTCCCTCAGTAACGGC	19.3869	4.27701	0.0134352
ACCATCTGTGGGATTATGACT	15.5592	3.95969	0.0285343
ACCCTGTTGAGCTTGACTCTAGT	14.0034	3.80771	0.00499312
ACCCTGTTGAGCTTGACTCTAGTC	7.22787	2.85357	0.0401325
ACCCTGTTGAGCTTGACTCTAGTCT	27.1612	4.76347	0.00245408
ACCCTGTTGAGCTTGACTCTAGTCTG	23.8503	4.57593	0.000976845
ACCCTGTTGAGCTTGACTCTAGTCTGG	19.5541	4.2894	0.00484601
ACCCTGTTGAGCTTGACTCTAGTCTGGCACGG	11.6999	3.54843	0.0393621
ACCTCCCGTGGAGCAGAAGGGCAAAAGCTCGCTTGATCTTGATTT	10.3914	3.37732	0.0387974
ACGAGCGTACGCGTTAGGACCCGAAAGATGGTGAACT	33.6233	5.07139	0.00633015
ACGGACAGGATTGACAGATTGATA	19.2955	4.27019	0.0204115
ACGGGTGGGGTCCGCGCAGTCCGCCCGGAGG	12.6389	3.6598	0.0043786
ACTAGGAGTTGGAATAGGAGCT	24.9808	4.64275	0.00923201
ACTCAAAGGACTTGGCGGTACTTTATATCCATCTAGAGG	6.53337	2.70783	0.0052453
ACTCAAAGGACTTGGCGGTACTTTATATCCATCTAGAGGAGCC	6.66638	2.7369	0.00254402
ACTCGGCTCGTGCGTCGATGAAGAACGCAGC	9.62417	3.26666	0.018653
ACTCGGCTCGTGCGTCGATGAAGAACGCAGCT	77.7312	6.28042	1.57262e-05
ACTCTTAGCGGTGGATCACTCGGCT	7.22246	2.85249	0.00938912
ACTCTTAGCGGTGGATCACTCGGCTCGT	10.3942	3.3777	0.0199477
ACTCTTAGCGGTGGATCACTCGGCTCGTGCGTCGATGAAGAACGCAGCT	7.7017	2.94518	0.00183788
ACTTCGAACGCACTTGCGGCCCCGGGT	16.8421	4.074	0.0143273
ACTTGGATAACTGTGGT	12.793	3.67728	0.0335363
AGAAAGTATGCAAGAACT	35.8527	5.16401	0.00222949
AGAATGTTTTCATTAATCAAGAACGAAAGTCGGAGGTTCGAA	23.8219	4.57421	0.0143936
AGACATGAGAGGTGTAGAATAAGTGGGAGGCCCC	52.1784	5.70538	0.00157831
AGACGTGGCGACCCGCTGAATT	19.8899	4.31396	0.0139558
AGACGTGGCGACCCGCTGAATTTAAGC	625.877	9.28974	1.20423e-06
AGAGGAAGTAAAAGTCGTAACAAGGTTTCCGTAGGT	50.4411	5.65653	0.00183705
AGAGTGATGGTCTCGTAGTCG	12.4262	3.63531	0.0188061
AGCCAAGGGAACGGGCTTGGCGGAATCAGCGGGGA	26.0344	4.70235	0.00166798
AGCCAATGGGGCGAAGCTACCATCTGTGGGATTATGACTG	38.0224	5.24878	0.00134079
AGCCAATGGGGCGAAGCTACCATCTGTGGGATTATGACTGA	36.5232	5.19074	0.00129433
AGCCACCCGAGATTGAG	16.7303	4.06439	0.0177472
AGCCACCCGAGATTGAGC	13.8693	3.79382	0.0241775
AGCCACCCGAGATTGAGCA	10.4055	3.37928	0.039538
AGCCATTCGTCCCGGGAAACGGGGTGCGGCCGG	25.9689	4.69871	0.0053341
AGCCGACTTAGAACTGGTGC	13.0134	3.70193	0.0180504
AGCCGACTTAGAACTGGTGCGGACC	12.6821	3.66473	0.0204115
AGCCGACTTAGAACTGGTGCGGACCAGGGGAATCCGACTGTTTAAT	15.0895	3.91548	0.0251881
AGCCGGGCGTGGAATGCGAGTGC	22.2415	4.47518	0.00936846
AGCCGGGCGTGGAATGCGAGTGCCT	53.703	5.74693	0.000320422
AGCCGGGCGTGGAATGCGAGTGCCTA	67.6986	6.08105	0.000571237
AGCGGAGGAAAAGAAACTAAC	5.51651	2.46376	0.0185049
AGCGTACGCGTTAGGACCCGAAAGATGGTGAACT	18.8882	4.23941	0.00897183
AGCGTCGGGCCCATACCCGGCCGTCGCCGGC	21.8338	4.44849	0.0123783
AGCTACAGCTTAAAACTCAAAGGACTTGGCGGTACT	4.64434	2.21547	0.042794
AGCTGCGAGAATTAATGTG	18.2221	4.18762	0.00745673
AGCTGCGAGAATTAATGTGAATTGC	32.5851	5.02614	0.000675934
AGGAGGATTTAGTAGAATAAATTAAGA	19.9192	4.31612	0.0202514
AGGAGGATTTAGTAGTAAATTAAGA	19.8941	4.31427	0.0238794
AGGATTCCCTCAGTAACGG	16.1264	4.01135	0.00625491
AGGGAACGGGCTTGGCGGAATCAGCGGGGA	17.8547	4.15823	0.0207438
AGGGACAAGTGGCGTT	17.2179	4.10584	0.011222
AGGGCGAAGCCAGAGG	14.4996	3.85794	0.00245408
AGGGCGAAGCCAGAGGA	19.6622	4.29736	0.0205895
AGGGGCCCGTGCCTTGG	16.3531	4.0315	0.0367704
AGGGGCCCGTGCCTTGGAAAGCGTCGC	21.1303	4.40124	0.0176172
AGGTCGGTTTCTATCTATTTACAATTTCTCCC	7.76106	2.95625	0.0362024
AGTAAAAGTCGTAACAAGGTTTCCGTAGGT	44.0599	5.4614	0.00107124
AGTGAACAGGGAAGAGCCCAGCGCCGAATCCCCGCCGCG	33.1968	5.05297	0.00301366
AGTGAACAGGGAAGAGCCCAGCGCCGAATCCCCGCCGCGC	353.738	8.46654	0.00229881
AGTGAACAGGGAAGAGCCCAGCGCCGAATCCCCGCCGCGCG	20.8046	4.37883	0.0187492
AGTGATGGTCTCGTAGTCG	59.3844	5.89201	0.00109695
AGTTCAAGAGGGCGTGAAACCGTT	65.7574	6.03908	0.000192793
AGTTCTACAGTCCGACGATC	6.2724	2.64902	0.0238013
AGTTGAACATGGGTCAGTCGGTCCTGAGAGATGGGC	29.7594	4.89527	0.0117148
ATATTAAATGGATTTTTGGAACTAGGAGTTGGAATAGGAGCT	117.166	6.87241	0.0301395
ATCATCGACACTTCGAACGCACTTGCGGCCCCGGGT	10.16	3.34483	0.0313581
ATCGAATTGTGGTCTGGAGAAGTCTTGTCGG	7.5391	2.91439	0.00897183
ATGGGAGACCGCCTGGGAATACCGGGTGCTGTAGGCTTT	3.35356	1.74569	0.0464983
ATGGTGGGGAGGTAGT	6.54114	2.70954	0.00130805
ATGGTGGGGAGGTAGTTCC	3.89347	1.96106	0.0476498
ATGTCATTAGTCACAGTTAAATGCTGTGTAGAAATA	6.79992	2.76552	0.013259
ATGTTGGATCAGGACATCCCAATGGTGC	10.3901	3.37714	0.0189339
ATGTTGGATCAGGACATCCCAATGGTGCA	6.12429	2.61454	0.0204115
ATGTTGGATCAGGACATCCCAATGGTGCAGAAGCT	5.77383	2.52953	0.031677
ATTAAATGGATTTTTGGAACTAGGAGTTGGA	22.8947	4.51694	0.0155212
ATTAGTCAGCGGAGGAAAAGAAACTAACC	19.5836	4.29157	0.00963816
ATTCGAAGGTGTAGAGA	116.897	6.8691	3.67657e-05
ATTCGTCCCGGGAAACGGGGTGCGGCCGG	35.1416	5.13511	0.000846842
CAAAGGACTTGGCGGTACTTTATATCCATCTAGAG	5.87704	2.55509	0.0213876
CAAAGGACTTGGCGGTACTTTATATCCATCTAGAGG	8.19614	3.03494	0.00103089
CAAAGGACTTGGCGGTACTTTATATCCATCTAGAGGAGCC	8.14044	3.02511	0.000577952
CACAGCCAAGGGAACGGGCTTGGCGGAATCAGCGGGGA	10.1986	3.35029	0.0396465
CACATTGATCATCGACACTTCGAAC	11.0246	3.46265	0.0164529
CACATTGATCATCGACACTTCGAACGCACT	18.9501	4.24413	0.00476811
CACATTGATCATCGACACTTCGAACGCACTT	14.7609	3.88371	0.0319207
CACATTGATCATCGACACTTCGAACGCACTTGC	11.2504	3.4919	0.04088
CACATTGATCATCGACACTTCGAACGCACTTGCG	62.2111	5.9591	0.00107124
CACATTGATCATCGACACTTCGAACGCACTTGCGGCCCC	49.6172	5.63277	0.00166688
CACATTGATCATCGACACTTCGAACGCACTTGCGGCCCCGGG	75.3344	6.23524	0.000152235
CACATTGATCATCGACACTTCGAACGCACTTGCGGCCCCGGGT	70.7326	6.1443	1.20423e-06
CACATTGATCATCGACACTTCGAACGCACTTGCGGCCCCGGGTT	38.2381	5.25694	5.52794e-06
CACATTGATCATCGACACTTCGAACGCACTTGCGGCCCCGGGTTC	19.2243	4.26486	0.00963816
CAGGATTCCCTCAGTAACGG	10.835	3.43762	0.0215717
CAGGGTCGGGCCTGGT	16.5409	4.04797	0.0208111
CAGGGTCGGGCCTGGTT	12.8889	3.68805	0.0386939
CAGTAATGCGTTAAGCTAACTGATACTAATTGCTCGTGCGGCTTGACC	6.85827	2.77784	0.0215867
CCAGGAACGGTGCACC	41.625	5.37938	0.00157831
CCAGGAACGGTGCACCA	20.9692	4.3902	0.00564755
CCATCTAAGGCTAAATACCGGCACGAGACCG	19.9646	4.31937	0.00218886
CCCGAATCCGGAGTGGCGG	20.1002	4.32914	0.00745601
CCCGGAGTCGGGTTGCTTGG	13.9816	3.80545	0.0149565
CCCGGCGGGTCGCCGGCGCGGG	17.1943	4.10386	0.00860898
CCCGGGGCTACGCCTGTCTGAGCG	9.55567	3.25636	0.0331717
CCCGGGGCTACGCCTGTCTGAGCGTC	38.2281	5.25656	0.0034748
CCCGGGGCTACGCCTGTCTGAGCGTCG	38.3866	5.26253	0.000841015
CCCGGGGCTACGCCTGTCTGAGCGTCGC	19.7168	4.30135	0.00672768
CCCTGTTGAGCTTGAC	10.112	3.338	0.00530519
CCCTGTTGAGCTTGACT	24.6497	4.6235	0.0130389
CCCTGTTGAGCTTGACTCTAGT	16.6415	4.05671	0.00366288
CCCTGTTGAGCTTGACTCTAGTC	5.49216	2.45737	0.0423594
CCCTGTTGAGCTTGACTCTAGTCT	29.974	4.90564	0.0036055
CCCTGTTGAGCTTGACTCTAGTCTG	14.7648	3.88409	0.0320773
CCCTGTTGAGCTTGACTCTAGTCTGG	11.6686	3.54456	0.0143314
CCCTGTTGAGCTTGACTCTAGTCTGGC	31.4031	4.97284	0.0105938
CCCTGTTGAGCTTGACTCTAGTCTGGCACGGT	15.4349	3.94813	0.0251881
CCCTGTTGAGCTTGACTCTAGTCTGGCACGGTGAAGAGACATGAG	29.2638	4.87105	0.00428849
CCGACTTAGAACTGGTGC	16.0521	4.00469	0.00121982
CCGCGACCTCAGATCAGACGTGGCGACCCGCTGAATTTAAGC	4.27802	2.09694	0.0139558
CCGGCTAGCTCAGTCGGTAGAGCATGAGAC	8.45037	3.07901	0.0353723
CCGGTAAAGCGAATGATTAGAGGTCTTGGGGC	10.2711	3.36052	0.0446081
CCTCCCGTGGAGCAGA	17.9357	4.16476	0.025005
CCTCCCGTGGAGCAGAAGG	19.1158	4.2567	0.0156043
CCTCCCGTGGAGCAGAAGGGC	17.9191	4.16343	0.0126151
CCTCCCGTGGAGCAGAAGGGCAAAAGCTCGCTTGATCTTGATT	16.6404	4.05662	0.0285422
CCTCCCGTGGAGCAGAAGGGCAAAAGCTCGCTTGATCTTGATTTT	19.6763	4.29839	0.0250647
CCTGCGGAAGGATCATT	314.155	8.29533	1.20423e-06
CCTGGGCAGGGCGAAGCCAGAGGA	23.4415	4.55099	0.0144982
CCTGTCTGAGGGTCGGT	7.6533	2.93608	0.0387974
CCTTGGAAAGCGTCGCG	13.6546	3.77132	0.0312714
CCTTGGAAAGCGTCGCGG	10.1618	3.34509	0.0171285
CCTTGGAAAGCGTCGCGGT	10.7477	3.42595	0.0298921
CGACACTTCGAACGCACTTGCGGCCCCGGGTT	15.1476	3.92102	0.0405822
CGAGGCCCAGCCCGTGG	13.4753	3.75224	0.044615
CGATACGACTCTTAGCGGTGGATC	5.44996	2.44625	0.0187492
CGATCTCAACCTATTCTCAAACTTTAAATGGGTAAGAAGCCCGGCTCGCT	19.277	4.26881	0.0258645
CGCCGCGGCCCGGGTTCGATTCCCGGTCAGGGAAC	18.6068	4.21776	0.0251881
CGCCTGTCTGAGGGTCGGT	11.5592	3.53097	0.0213668
CGCGACCTCAGATCAGACGTGGCGACCCGCTGAATGTAAGC	3.82459	1.93531	0.0359666
CGCGACCTCAGATCAGACGTGGCGACCCGCTGAATTT	3.99405	1.99785	0.00732592
CGCGACCTCAGATCAGACGTGGCGACCCGCTGAATTTAAGC	2.82923	1.50041	0.0366845
CGCGATCTCAGATCAGACG	8.0983	-3.01762	0.0464981
CGCGATGTGATTTCTGCCCAGT	13.642	3.76998	0.0264815
CGCGATGTGATTTCTGCCCAGTGCT	17.6301	4.13997	0.0372206
CGCGATGTGATTTCTGCCCAGTGCTCTGAATGTC	12.6937	3.66604	0.0431104
CGCGGCGCGGGAAATGTGGCGTA	13.0745	3.70869	0.0143273
CGCGGCGCGGGAAATGTGGCGTACGG	70.645	6.14252	0.000846842
CGCGGGAAATGTGGCGT	14.5347	3.86143	0.0409415
CGCGGGAGACCGGGGTTCGATTCCCCGACGGGGAGC	32.3157	5.01416	0.000571237
CGCTCGACAACCCGCAGTTTTATCCGGT	10.5922	3.40494	0.0348754
CGCTGCGATCTATTGAAAGTCAGCCCTCGACACAAG	5.68996	2.50842	0.0398139
CGCTGCGATCTATTGAAAGTCAGCCCTCGACACAAGG	14.6411	3.87195	0.00577988
CGCTGCGATCTATTGAAAGTCAGCCCTCGACACAAGGGT	10.1307	3.34066	0.0398139
CGGAAGCTAAGCAGGGTCGGGCCTGGTT	40.2933	5.33247	0.00129213
CGGACAGGATTGACAGATTGA	20.4822	4.3563	0.00946255
CGGACAGGATTGACAGATTGAT	58.5658	5.87199	0.00031712
CGGACAGGATTGACAGATTGATA	20.1818	4.33498	0.010564
CGGACCAGAGCGAAAGCATTTGCC	41.4235	5.37238	0.00157049
CGGAGATGGGCGCCGCGAGGCGTCCAGTGCGGT	22.9727	4.52185	0.0204115
CGGCGCAAGACGGACCAGAGCGAAAGC	9.99468	3.32116	0.0367236
CGGCGCAAGACGGACCAGAGCGAAAGCATT	10.534	3.39698	0.0336939
CGGCGCAAGACGGACCAGAGCGAAAGCATTT	19.9197	4.31613	0.0217075
CGGCGCAAGACGGACCAGAGCGAAAGCATTTG	23.6862	4.56597	0.00428849
CGGCGCAAGACGGACCAGAGCGAAAGCATTTGCC	192.078	7.58555	5.87544e-06
CGGCGTCCGGTGAGCTCTCGCTGGCC	6.67817	2.73945	0.0275627
CGGCTCGTGCGTCGATGAAGAACGCAGC	16.7967	4.07011	0.0246741
CGGGCCTGGTTAGTACTTGGATGG	24.35	4.60585	0.000852335
CGGGCCTGGTTAGTACTTGGATGGG	82.8562	6.37254	0.000237857
CGGGCCTGGTTAGTACTTGGATGGGA	119.359	6.89916	2.90872e-06
CGGGCCTGGTTAGTACTTGGATGGGAGA	24.8787	4.63684	0.00387085
CGGGGAGGTAGTGACGA	32.1983	5.00891	0.00745601
CGGGGAGGTAGTGACGAAAAATAACAATACAGGAC	21.1587	4.40318	0.00175871
CGGGGAGGTAGTGACGAAAAATAACAATACAGGACT	15.2813	3.93369	0.00560582
CGGGGAGGTAGTGACGAAAAATAACAATACAGGACTCT	25.5144	4.67324	0.00149626
CGGGGTCGGGGGTTCCCGGG	16.7171	4.06326	0.00445143
CGGGTGTTGACGCGATGTG	15.7023	3.9729	0.010564
CGGGTGTTGACGCGATGTGATTTCTGC	20.9302	4.38752	0.00484383
CGGTCGGCGTCCCCCAACTTCTTAGAGGGACAAGTGGCGT	23.1325	4.53185	0.0170026
CGGTGGATCACTCGGCTCGTGCGTCGATGAAGAACGCAGC	5.245	2.39094	0.034389
CGGTGGATCACTCGGCTCGTGCGTCGATGAAGAACGCAGCT	10.9191	3.44878	0.00110531
CGGTTGGCCCCGGATAGCCGGC	13.7413	3.78045	0.0199477
CGTAGTTGGATCTTGGGAGCGGGC	13.5588	3.76116	0.0492385
CGTCCCGGGAAACGGGGTGCGGCCG	34.9607	5.12766	0.00327966
CGTCCCGGGAAACGGGGTGCGGCCGG	30.0758	4.91053	0.00593006
CGTGCGCGAGTCAGGGGC	12.9083	3.69023	0.0294353
CGTGGAGCCGGGCGTGGAATGCGAGTGCCTAGT	17.5037	4.12959	0.00895161
CGTGTGGAACCTGGCGCTAAAC	9.53936	3.25389	0.0487363
CGTGTGGAACCTGGCGCTAAACCATTC	27.6111	4.78718	0.0130621
CGTTAGGACCCGAAAGATGGT	9.07523	3.18193	0.039881
CGTTAGGACCCGAAAGATGGTG	17.5274	4.13154	0.00288291
CGTTAGGACCCGAAAGATGGTGA	16.9294	4.08146	0.00838974
CGTTAGGACCCGAAAGATGGTGAAC	14.3853	3.84653	0.00175871
CGTTAGGACCCGAAAGATGGTGAACTATGCCT	10.5855	3.40401	0.0234168
CTAATGGGCTAAAACAAAATAAATATGAACTAA	6.47737	2.69541	0.0287229
CTAATGGGCTAAAACAAAATAAATATGAACTAAA	7.54486	2.9155	0.00175871
CTAATGGGCTAAAACAAAATAAATATGAACTAAAA	6.58371	2.7189	0.000589305
CTAATGGGCTAAAACAAAATAAATATGAACTAAAAA	7.77343	2.95855	0.000509069
CTAATGGGCTAAAACAAAATAAATATGAACTAAAAAA	11.0187	3.46189	0.000143731
CTAATGGGCTAAAACAAAATAAATATGAACTAAAAAAT	11.2613	3.4933	4.86971e-05
CTAATGGGCTAAAACAAAATAAATATGAACTAAAAAATT	11.3844	3.50899	0.000333282
CTAATGGGCTAAAACAAAATAAATATGAACTAAAAAATTT	28.1633	4.81575	2.39266e-05
CTAATGGGCTAAAACAAAATAAATATGAACTAAAAAATTTC	10.4762	3.38904	0.000841015
CTAATGGGCTAAAACAAAATAAATATGAACTAAAAAATTTCG	7.21881	2.85176	0.00370746
CTAATGGGCTAAAACAAAATAAATATGAACTAAAAAATTTCGG	6.04265	2.59518	0.0157416
CTAATGGGCTAAAACAAAATAAATATGAACTAAAAAATTTCGGT	9.76987	3.28834	0.000571237
CTAATGGGCTAAAACAAAATAAATATGAACTAAAAAATTTCGGTT	7.4103	2.88953	0.010564
CTAATGGGCTAAAACAAAATAAATATGAACTAAAAAATTTCGGTTGGGG	5.32654	2.4132	0.044615
CTACAGTCCGACGATC	8.1024	3.01835	0.000912184
CTACTCTTAGCGGTGGATCACTCGGCTCGTGCGTCGATGAAGAACGCAGCT	5.12414	2.35731	0.0349365
CTATGCCTGGGCAGGGCGAAGCCAGAGG	22.9096	4.51788	0.00713557
CTCAAAGGACTTGGCGGTACTTTATATCCATCTAGAG	8.98847	3.16807	0.0230815
CTCAAAGGACTTGGCGGTACTTTATATCCATCTAGAGG	13.2936	3.73265	0.00510689
CTCAAAGGACTTGGCGGTACTTTATATCCATCTAGAGGAGCC	4.81148	2.26648	0.0167004
CTCCAGGAACGGTGCACCA	37.1863	5.2167	0.000571237
CTCCCGGGGCTACGCCTGTCTGAGCGTCG	15.2251	3.92838	0.0200331
CTCGGCTCGTGCGTCGATGAAGAACGCAGC	11.4479	3.51701	0.0349974
CTCTTAGCGGTGGATCACTCGGCTCGTGCGTCGATGAAGAACGCAGC	12.7028	3.66707	0.016769
CTCTTAGCGGTGGATCACTCGGCTCGTGCGTCGATGAAGAACGCAGCT	10.0831	3.33386	0.0208111
CTGCCAGTAGCATATGCTTGTCTC	19.0414	4.25107	0.0270552
CTGCGAGAATTAATGTG	51.3026	5.68096	0.00077752
CTGTGAAACTGCGAATGG	7.71725	2.94809	0.0437284
CTTAGCGGTGGATCACTCGGCTCGTGCGTCGATGAAGAACGCAGCT	20.3518	4.34708	0.0223587
CTTGGCGGAATCAGCGGGGA	64.8332	6.01866	0.000571237
CTTGTCAAGGTTAAGTTATAGACTTAAATCTATATATCTTACC	4.78167	2.25751	0.0135417
GAACTGGCGCTGCGGG	22.9078	4.51777	0.0115552
GAAGATTTTTAGGTAGAGGTGAAAAGCC	28.6786	4.8419	0.0115552
GAATGTTTTCATTAATCAAGAACGAAAGTCGGA	18.0353	4.17275	0.00860898
GAATGTTTTCATTAATCAAGAACGAAAGTCGGAGG	11.8788	3.57032	0.0193491
GAATGTTTTCATTAATCAAGAACGAAAGTCGGAGGTTCGA	17.1297	4.09843	0.037336
GACGGAAGGGCACCACCAGGAGTGGAGCCTGC	11.4377	3.51573	0.010564
GACGGACCAGAGCGAAAGCATTTGCC	9.04644	3.17735	0.0472171
GAGAGTTCAAGAGGGCGTGAAACCGTT	15.7878	3.98074	0.0205667
GAGCCGGGCGTGGAATGCGAGTGCC	18.6599	4.22187	0.00360968
GAGCCGGGCGTGGAATGCGAGTGCCT	42.5212	5.41011	0.00175871
GAGCCGGGCGTGGAATGCGAGTGCCTA	55.936	5.80571	0.000239577
GAGCCGGGCGTGGAATGCGAGTGCCTAG	76.9991	6.26677	0.040888
GAGCCGGGCGTGGAATGCGAGTGCCTAGT	188.947	7.56184	4.0168e-06
GAGCCGGGCGTGGAATGCGAGTGCCTAGTGGGC	42.2399	5.40053	0.00403472
GAGCCGGGCGTGGAATGCGAGTGCCTAGTGGGCCACTTTTGG	25.2179	4.65638	0.00583429
GAGCCGGGCGTGGAATGCGAGTGCCTAGTGGGCCACTTTTGGTA	15.6919	3.97194	0.0133005
GAGCGAAAGGGAGTCGGG	-6.67735	-2.73928	0.0341974
GAGTGATGGTCTCGTAGTCG	18.9545	4.24446	0.010048
GAGTGTCCCGCGGGGCCCGAAGCGTTT	9.98512	3.31978	0.0286229
GAGTGTCCCGCGGGGCCCGAAGCGTTTACTTTGA	21.5448	4.42927	0.00895161
GAGTGTCCCGCGGGGCCCGAAGCGTTTACTTTGAA	26.4514	4.72527	0.00577988
GAGTTCAAGAGGGCGTGAAACCGTT	27.4862	4.78063	0.0034748
GAGTTCTACAGTCCGACGATC	5.35292	2.42033	0.0466415
GATCACTCGGCTCGTGCGTCGATGAAGAACGCAGCT	18.6463	4.22082	0.018265
GATCGAAAGGGAGTCGGG	6.91728	2.7902	0.000490211
GATGGGGATCGGGGATTGC	39.7032	5.31118	0.000614626
GATGGTCTCGTAGTCG	8.59559	3.1036	0.0140926
GATGGTGGGGAGGTAG	4.95713	2.30951	0.00664035
GATGGTGGGGAGGTAGT	11.6022	3.53632	0.00921714
GATGGTGGGGAGGTAGTT	4.45222	2.15453	0.0247659
GATGGTGGGGAGGTAGTTC	5.08072	2.34503	0.0390799
GCACTTGCGGCCCCGGGT	39.797	5.31459	0.002672
GCAGGGCGAAGCCAGAGG	27.6818	4.79087	0.00175871
GCAGGTGTCCTAAGGCGAGCTCAGGGAGGA	38.2707	5.25817	0.00434971
GCATGTCTAAGTACGCACGGCCGGT	10.4415	3.38425	0.0228627
GCATTGGTGGTTCAGTGGTAGAATTCTCGCCTGTTTT	12.8785	3.68689	0.0150812
GCCAATGGGGCGAAGCTACCATCTGTGGGATTATGACTGA	18.4693	4.20706	0.030547
GCCAGGGATTGTGGGT	18.4059	4.2021	0.0133273
GCCCGGGTGGAGCCGCCGCAGGTGCAGATCTTGGT	42.0648	5.39454	0.00336183
GCCCGTGCCTTGGAAAGCGTCGCG	50.5307	5.65909	0.000883033
GCCCGTGCCTTGGAAAGCGTCGCGG	63.8641	5.99693	0.000483562
GCCCTCAGCCGATCGAAAGGGAGTCGGGT	16.5456	4.04837	0.0385503
GCCGACTTAGAACTGGTG	9.10109	3.18604	0.0419328
GCCGACTTAGAACTGGTGC	30.8351	4.9465	0.00175871
GCCGACTTAGAACTGGTGCGGACC	17.1836	4.10296	0.013259
GCCGACTTAGAACTGGTGCGGACCAGGGGAATCCGACTGTTTA	7.1851	2.84501	0.034562
GCCGCCCTCTCGCCCGTC	16.6658	4.05882	0.0225428
GCCGGGCGTGGAATGCGAGT	32.5937	5.02652	0.00346122
GCCGGGCGTGGAATGCGAGTGCCT	89.1454	6.47809	0.0398989
GCCGGGCGTGGAATGCGAGTGCCTA	45.2309	5.49924	0.000560363
GCCGGGCGTGGAATGCGAGTGCCTAGT	84.8945	6.4076	0.000651344
GCCGGGCGTGGAATGCGAGTGCCTAGTGGGCCACTTTTGGT	105.754	6.72457	0.018653
GCCTCGCGGGCCGCCGGT	279.043	8.12434	0.0305166
GCCTGTCTGAGGGTCGGT	7.01761	2.81098	0.0362024
GCGAATGGCTCATTAAATCAGTT	18.6464	4.22083	0.0127223
GCGATGGTCGTCTAGTGGCTAG	63.7022	5.99327	0.000675934
GCGCAAGACGGACCAGAGCGAAAGCATTTGC	82.7598	6.37086	0.000571237
GCGGAGGAAAAGAAACTAACC	8.04245	3.00764	0.0139726
GCGGGAAATGTGGCGTA	21.7115	4.44039	0.00130805
GCGGGAAATGTGGCGTACG	15.4358	3.94821	0.016769
GCGGGGTCGGGGGTTCCCGGG	5.58557	2.48171	0.0311642
GCGGGTGTTGACGCGATGTG	18.695	4.22458	0.00553122
GCGGGTGTTGACGCGATGTGATTTCTGCCCAGTGCTCTGA	23.5071	4.55503	0.00757417
GCGGGTGTTGACGCGATGTGATTTCTGCCCAGTGCTCTGAAT	25.5038	4.67264	0.00451326
GCGGGTGTTGACGCGATGTGATTTCTGCCCAGTGCTCTGAATGT	22.9215	4.51863	0.00860898
GCGGGTGTTGACGCGATGTGATTTCTGCCCAGTGCTCTGAATGTC	23.3458	4.54509	0.0121491
GCGGGTGTTGACGCGATGTGATTTCTGCCCAGTGCTCTGAATGTCAAA	10.3346	3.36941	0.035205
GCGGTGGATCACTCGGC	13.4047	3.74466	0.0109628
GCGGTGGATCACTCGGCT	35.1147	5.134	0.00104698
GCGGTGGATCACTCGGCTC	42.4784	5.40866	0.000589305
GCGGTGGATCACTCGGCTCGT	15.5398	3.9579	0.0154395
GCGGTGGATCACTCGGCTCGTGCGTCGATGAAGAACGCAGCT	41.6021	5.37859	0.000560267
GCGGTTCTATTTTGTTGGTT	15.5205	3.9561	0.0208858
GCGTACGCGTTAGGACCCGAAAG	13.7624	3.78266	0.039538
GCGTACGCGTTAGGACCCGAAAGATGGT	13.8018	3.78678	0.0127223
GCGTACGCGTTAGGACCCGAAAGATGGTGAAC	12.196	3.60833	0.0158631
GCGTACGCGTTAGGACCCGAAAGATGGTGAACT	18.4222	4.20338	0.0109386
GCGTACGCGTTAGGACCCGAAAGATGGTGAACTATGCCT	36.5412	5.19145	0.00583429
GCGTTAGGACCCGAAAGATGGT	17.6615	4.14254	0.00171265
GCGTTAGGACCCGAAAGATGGTG	25.852	4.6922	0.000658678
GCGTTAGGACCCGAAAGATGGTGA	140.041	7.12971	1.19562e-05
GCGTTAGGACCCGAAAGATGGTGAAC	52.2602	5.70764	8.72059e-05
GCGTTAGGACCCGAAAGATGGTGAACT	36.2255	5.17893	0.000301956
GCGTTAGGACCCGAAAGATGGTGAACTATGCCTGGGC	37.1108	5.21377	0.00159604
GCTAAGCAGGGTCGGGCCTGGTT	12.1467	3.60249	0.00704124
GCTAGGAATAATGGAATAGGACCGC	14.7581	3.88344	0.0308941
GCTCGTAGTTGGATCTTGGGAGCGGGC	8.69894	3.12084	0.0364547
GCTCGTAGTTGGATCTTGGGAGCGGGCGG	11.985	3.58315	0.0466415
GCTCGTGCGTCGATGAAGAACGCAGC	21.1952	4.40566	0.00938912
GCTGCAGTTAAAAAGCTCGTAGTTGGATCTTGGGAGCGGGC	13.8448	3.79127	0.022052
GCTGCGAGAATTAATGTG	98.2499	6.61838	2.74562e-05
GCTGCGAGAATTAATGTGAAT	51.2899	5.6806	0.0421349
GCTGCGAGAATTAATGTGAATTGC	86.1169	6.42822	0.000212852
GCTGCGATCTATTGAAAGT	8.23018	3.04092	0.0405822
GCTGCGGGATGAACCGAACGCCGGGTT	36.9352	5.20692	0.00675842
GCTTAAAACTCAAAGGACTTGGCGGTACTTTATATCCATCTAGAGG	8.48754	3.08535	0.00444889
GCTTGGCGGAATCAGCGGGGA	28.676	4.84177	0.00646529
GGAAGATTTTTAGGTAGAGGTGAAAAGCC	24.3412	4.60533	0.00745601
GGAATTCCCAGTAAGTGCGG	9.34933	3.22486	0.0331717
GGAATTCCCAGTAAGTGCGGGTC	17.227	4.1066	0.0372206
GGACAATATATTAAATGGATTTTTGGAACTAGGAGT	50.4672	5.65727	0.00109695
GGACAATATATTAAATGGATTTTTGGAACTAGGAGTT	83.1763	6.3781	0.000471932
GGACAATATATTAAATGGATTTTTGGAACTAGGAGTTGG	11.7908	3.5596	0.0098116
GGACAGGATTGACAGATTGAT	13.2343	3.72621	0.0449526
GGACAGGATTGACAGATTGATAGCTCTTT	16.001	4.00009	0.00856065
GGAGCCGGGCGTGGAAT	39.7699	5.31361	0.00564755
GGAGCCGGGCGTGGAATGC	12.5336	3.64773	0.0273815
GGAGCCGGGCGTGGAATGCGAGTGCCT	21.1049	4.3995	0.0103701
GGAGCCGGGCGTGGAATGCGAGTGCCTA	49.0393	5.61587	0.000192793
GGAGCCGGGCGTGGAATGCGAGTGCCTAGT	447.69	8.80636	2.52863e-07
GGAGCCGGGCGTGGAATGCGAGTGCCTAGTGGGC	22.4348	4.48767	0.0205667
GGAGCCGGGCGTGGAATGCGAGTGCCTAGTGGGCCACTTTT	33.2873	5.0569	0.00713557
GGAGCCGGGCGTGGAATGCGAGTGCCTAGTGGGCCACTTTTGG	15.3621	3.94131	0.0405822
GGAGGAAAAGAAACTAACCAGGATTCCCTCAGTAACGGC	36.3833	5.18521	0.00923201
GGAGGATTTAGTAGTAAATTAAGAATAG	6.64529	2.73233	0.0168256
GGATAACTGTGGTAATTCTAGAGCTAATACATGCC	11.6262	3.5393	0.0122454
GGCCCGGGGGGCGGGGCGG	64.5799	6.01301	0.00159866
GGCCCTGGCGGAGCGCTGAGAAGACGGTCGAACTTGACTA	20.3078	4.34396	0.0256121
GGCCGCCCTCTCGCCCGTC	55.985	5.80697	0.00276735
GGCCGTTCTTAGTTGGTGGAGCGATTTGTCTGGTT	10.3441	3.37074	0.0168812
GGCCTGGTTAGTACTTGGATGG	33.266	5.05598	0.00799623
GGCCTGGTTAGTACTTGGATGGGA	63.4757	5.98813	8.70158e-05
GGCGCAAGACGGACCAGA	21.3925	4.41903	0.0123571
GGCGCAAGACGGACCAGAGC	13.7119	3.77735	0.00340491
GGCGCAAGACGGACCAGAGCG	4.12049	2.04282	0.0428307
GGCGCAAGACGGACCAGAGCGAA	18.9807	4.24646	0.0155212
GGCGCAAGACGGACCAGAGCGAAAGC	15.1069	3.91713	0.00460281
GGCGCAAGACGGACCAGAGCGAAAGCATT	38.6873	5.27379	0.000571237
GGCGCAAGACGGACCAGAGCGAAAGCATTTGCC	34.2394	5.09759	1.57262e-05
GGCGCAAGACGGACCAGAGCGAAAGCATTTGCCAAGAATGTT	11.5005	3.52363	0.0418201
GGCGCGGGAAATGTGGC	13.5216	3.7572	0.0204115
GGCGTCCAGTGCGGTAACGCGACCGATCCCGGAGA	21.7854	4.44529	0.0144199
GGCGTCCGGTGAGCTCTCGCTG	12.4827	3.64186	0.039881
GGCTACCACATCCAAGGAAGGCAGCAGG	21.4125	4.42038	0.00761787
GGCTCGTGCGTCGATGAAGAACGCAGC	20.3653	4.34804	0.00666028
GGCTCTTAGCGGTGGATCACTCGGCTCGTGCGTCGATGAAGAACGCAGCT	11.7566	3.55539	0.0127006
GGCTTGGCGGAATCAGCGGGGA	29.432	4.87932	0.00166688
GGGAAAGTTGAAAAGAAC	20.7534	4.37528	0.002672
GGGAAAGTTGAAAAGAACTT	30.9898	4.95372	0.00366288
GGGCCCGAAGCGTTTACTTTG	35.9807	5.16915	0.0034748
GGGCCCGTGCCTTGGAAAGCGTCGC	28.5997	4.83793	0.0281455
GGGCCTGGTTAGTACTTGGATGG	54.4939	5.76802	0.000375519
GGGCCTGGTTAGTACTTGGATGGG	141.115	7.14073	1.20423e-06
GGGCCTGGTTAGTACTTGGATGGGA	248.507	7.95714	1.20423e-06
GGGCCTGGTTAGTACTTGGATGGGAGACCGC	22.5241	4.49339	0.0348754
GGGCGAAGCCAGAGGA	14.7719	3.88478	0.0359666
GGGCTTGGCGGAATCAGCGGGGA	20.4251	4.35227	0.0143273
GGGCTTGGCGGAATCAGCGGGGAA	24.9768	4.64252	0.0067636
GGGGAGGTAGTGACGA	7.24376	2.85674	0.0286571
GGGGAGGTAGTGACGAAAAATAACAATACAGGA	70.1673	6.13273	0.000192793
GGGGAGGTAGTGACGAAAAATAACAATACAGGAC	17.385	4.11977	0.00327966
GGGGAGGTAGTGACGAAAAATAACAATACAGGACT	17.1185	4.09748	0.0047672
GGGGAGGTAGTGACGAAAAATAACAATACAGGACTC	37.0102	5.20985	0.00403218
GGGGATCGGGGATTGCAATTATTCCC	75.1407	6.23152	0.00147039
GGGGCCCGAAGCGTTTACTTTG	21.6877	4.4388	0.010264
GGGGCGGTACACCTGTC	13.2402	3.72685	0.0317541
GGGGTCGGGGGTTCCCGGG	31.5034	4.97743	0.00387085
GGGGTTTCGTACGTAGCAGAGC	12.5142	3.64549	0.0309513
GGGGTTTCGTACGTAGCAGAGCAGC	13.5389	3.75904	0.0311263
GGGTAAGAAGCCCGGCTCGCTGG	11.9131	3.57448	0.0168812
GGGTAAGAAGCCCGGCTCGCTGGC	18.6469	4.22086	0.0193851
GGGTCAGTCGGTCCTGAGAGATGGGC	20.3354	4.34592	0.00840227
GGGTCGGGGTTTCGTACGTAGCAGAGC	5.58083	2.48048	0.0353172
GGGTCGGGGTTTCGTACGTAGCAGAGCAGCT	8.17214	3.03071	0.0383675
GGGTGTTGACGCGATGTG	12.0386	3.5896	0.0372206
GGGTTCGCCCCGAGAGAGGGGCCCGTGCCTTGGAAAGCGTCGCG	29.6548	4.89019	0.00486758
GGGTTTCGTACGTAGC	11.4218	3.51372	0.0233881
GGGTTTCGTACGTAGCAGAGCAGC	55.8725	5.80407	0.000265805
GGTAAAGCGAATGATTAGAGGT	5.94125	2.57077	0.00799623
GGTAAGAAGCCCGGCT	15.2653	3.93219	0.0424365
GGTAAGAAGCCCGGCTCG	25.1385	4.65183	0.0114585
GGTCAGTCGGTCCTGAGAGATGGGC	8.614	3.10668	0.0231384
GGTCGGGCCTGGTTAGT	38.9499	5.28355	0.00635781
GGTCGGGCCTGGTTAGTACTTGGATGG	16.5358	4.04752	0.0205895
GGTCGGGCCTGGTTAGTACTTGGATGGG	27.5613	4.78457	0.00564755
GGTCGGGCCTGGTTAGTACTTGGATGGGAGACCGCCTGGG	131.257	7.03625	3.95154e-05
GGTCGGGCGCCGGCGGCTTTGGTGACT	11.0926	3.47152	0.0421349
GGTCGGGGTTTCGTACGTAGC	6.72993	2.75059	0.0331717
GGTCGGGGTTTCGTACGTAGCAGAGCAGCT	17.9057	4.16234	0.0166739
GGTCGGGGTTTCGTACGTAGCAGAGCAGCTC	11.3831	3.50882	0.0372308
GGTGGATCACTCGGCT	14.5568	3.86362	0.00843608
GGTGGATCACTCGGCTC	16.7111	4.06273	0.00428849
GGTGGATCACTCGGCTCGT	27.9786	4.80625	0.00293318
GGTGGATCACTCGGCTCGTGCGTC	13.5187	3.75689	0.0191875
GGTGGATCACTCGGCTCGTGCGTCGATGAAGAACGCAGC	17.7983	4.15366	0.0126151
GGTGGATCACTCGGCTCGTGCGTCGATGAAGAACGCAGCT	83.9031	6.39065	4.0168e-06
GGTGTAGAATAAGTGGGAGGC	11.4629	3.5189	0.0469631
GGTGTAGAATAAGTGGGAGGCCC	21.1416	4.40202	0.00745601
GGTTCCTTTGGTCGCTCGCTC	6.37232	2.67182	0.0176779
GGTTCTATTTTGTTGGTTT	9.90872	3.3087	0.0348754
GGTTCTATTTTGTTGGTTTTCGGA	14.8317	3.89061	0.0366588
GGTTTCGTACGTAGCAGAGC	23.5697	4.55886	0.00428849
GGTTTCGTACGTAGCAGAGCAGC	13.4462	3.74913	0.00713557
GTCAGCGGAGGAAAAGAAACTAACC	18.461	4.20641	0.0073114
GTCCCGGGAAACGGGGTGCGGCCG	28.9922	4.85759	0.00175871
GTCCCGGGAAACGGGGTGCGGCCGG	5.88636	2.55738	0.0481888
GTCCTTCTGATCGAGG	14.4931	3.85729	0.00895161
GTCGCTTTTTGATCCTTCGATGTCGGCTCTTCCTATCATTGTGAAGC	39.3833	5.29951	0.00629728
GTCTAACGCGTGCGCGAGTCAGG	8.70141	3.12125	0.0345519
GTCTACGGCCATACCACCCTGAACGCGCCCGATCT	8.75874	3.13072	0.0276677
GTCTACGGCCATACCACCCTGAACGCGCCCGATCTCGTCTGATCTCGG	12.2577	3.61562	0.0105836
GTGAAAATTCATTGTTAGGACC	9.8472	3.29971	0.0229797
GTGAAAGCGGGGCCTCACGATCCTTCTGACC	17.9183	4.16336	0.0290946
GTGAACAGGGAAGAGCCCAGCGCCGAATCCCCGCCGCG	86.9675	6.4424	0.000239577
GTGAAGAGACATGAGAGGTGTAGAATAAGTGGGAGGCCCCC	21.5861	4.43203	0.0205895
GTGATGGGGATCGGGGATTGC	17.9354	4.16474	0.012811
GTGCTAAGATGTCCTAATAGATCGAGG	9.37055	3.22813	0.020454
GTGGAGCCGGGCGTGG	22.3026	4.47914	0.00299576
GTGGAGCCGGGCGTGGAATGCGAGTGCCTA	16.8137	4.07156	0.0296121
GTGGATCACTCGGCTC	13.9244	3.79954	0.00633015
GTGGATCACTCGGCTCGT	5.47583	2.45308	0.0265016
GTGGATCACTCGGCTCGTGCGTCGATGAAGAACGCAGC	11.3121	3.4998	0.00963816
GTGTAGAATAAGTGGGAGGCCC	12.2257	3.61185	0.0307018
GTGTAGAATAAGTGGGAGGCCCC	50.6795	5.66333	0.000509069
GTGTAGAATAAGTGGGAGGCCCCC	32.2328	5.01046	0.000680791
GTGTGGAACCTGGCGCT	11.395	3.51032	0.00895161
GTGTGGAACCTGGCGCTAAACCATT	9.55225	3.25584	0.0187492
GTTAGGACCCGAAAGATGGTGA	12.7211	3.66915	0.0133009
GTTAGGACCCGAAAGATGGTGAAC	9.9987	3.32174	0.037336
GTTAGGACCCGAAAGATGGTGAACT	10.2546	3.35819	0.0299216
GTTAGGTCAAGGTGTAGCC	6.54017	2.70933	0.012811
GTTCAAGAGGGCGTGAAACCGTT	20.3474	4.34677	0.00175871
GTTCAAGAGGGCGTGAAACCGTTAAGA	8.1518	3.02712	0.0353172
GTTGAACATGGGTCAGTCGGTCCTGAGAGATGG	10.4181	3.38103	0.0228627
GTTGAACATGGGTCAGTCGGTCCTGAGAGATGGGC	114.018	6.83311	6.75557e-05
GTTGACGCGATGTGATTTCTGCCCAGT	45.7591	5.51599	0.0018584
GTTGACGCGATGTGATTTCTGCCCAGTGCT	27.0046	4.75514	0.00331592
GTTGACGCGATGTGATTTCTGCCCAGTGCTC	32.4767	5.02133	0.0205667
GTTGACGCGATGTGATTTCTGCCCAGTGCTCTGAATGT	25.906	4.69522	0.0211772
GTTGCTGCAGTTAAAAAGCTCGTAGTTGGATCTTGGGAGCGGGC	35.0335	5.13067	0.00514683
GTTTTTTCACTGACCCGGT	18.2615	4.19073	0.0053341
TAACCCAAACTAATTATTTTCGGCGTAAAACGTGC	8.75651	3.13036	0.0492712
TAACCCAAACTAATTATTTTCGGCGTAAAACGTGCC	29.0593	4.86093	0.00713557
TAACCCAAACTAATTATTTTCGGCGTAAAACGTGCCAACT	5.57032	2.47776	0.0424875
TAAGCAATGAACGAAAGTTTGACTAAGCTATACCTCTCAGGGTTGGTA	11.3845	3.509	0.025005
TAAGCAGGGTCGGGCCTGGTTAGTACTTGGATGGGAGACCGCCTGGG	33.8199	5.0798	0.00366288
TACCTGGTTGATCCTGCCAGTAGTCATATGCTTGTCTCAAAGA	7.58466	2.92308	0.047207
TACTGATGATGTGTTGTT	17.7087	4.14639	0.0156261
TCAAAGGACTTGGCGGTACTTTATATCCATCTAGAG	6.69473	2.74303	0.0155212
TCAAAGGACTTGGCGGTACTTTATATCCATCTAGAGG	8.91695	3.15655	0.00320635
TCAAAGGACTTGGCGGTACTTTATATCCATCTAGAGGAGCC	10.4964	3.39183	0.000736906
TCAAGAGGGCGTGAAACCGTT	15.683	3.97113	0.0122454
TCACGTCGGGGTCACC	9.43557	3.23811	0.0290628
TCAGCGGAGGAAAAGAAAC	17.049	4.09161	0.0109628
TCAGCGGAGGAAAAGAAACTAAC	18.08	4.17632	0.0385503
TCAGCGGAGGAAAAGAAACTAACC	17.4326	4.12372	0.00582681
TCAGTGCACTACAGAACTTCGT	6.66671	2.73698	0.0372206
TCCACTCCACGCATCGACCTGGT	27.6561	4.78953	0.0146308
TCCAGGAACGGTGCACC	29.8338	4.89888	0.000571237
TCCAGGAACGGTGCACCA	19.1532	4.25951	0.00185927
TCCATCTAAGGCTAAATACCGGCACGAGACCG	81.8359	6.35466	0.000284364
TCCCACTTCTGACACC	15.7354	3.97594	0.00345147
TCCCGGAGTCGGGTTGCTTGG	25.0752	4.64819	0.00476231
TCCCGGGAAACGGGGTGCGGCCG	23.9804	4.58379	0.00745673
TCCCGGGGCTACGCCTGTCTGAGCGT	38.5498	5.26865	0.00362869
TCCCGGGGCTACGCCTGTCTGAGCGTC	49.0257	5.61547	0.00107124
TCCCGGGGCTACGCCTGTCTGAGCGTCG	52.2582	5.70758	0.000675934
TCCCGGGGCTACGCCTGTCTGAGCGTCGC	27.6076	4.78699	0.00157831
TCCCTGGTCTAGTGGTTAGGATTCGGCGCTC	9.27918	3.214	0.0223051
TCGGAAGCTAAGCAGGGTCGGGCCTGGT	17.7559	4.15023	0.0405822
TCGGAAGCTAAGCAGGGTCGGGCCTGGTT	21.2939	4.41237	0.0127223
TCGGAAGCTAAGCAGGGTCGGGCCTGGTTAGT	29.274	4.87155	0.00474904
TCGGGCCTGGTTAGTACTTGGATGGG	21.8801	4.45155	0.00698766
TCGGGCCTGGTTAGTACTTGGATGGGA	18.4725	4.20731	0.0219684
TCGTCCCGGGAAACGGGGTGCGGCCG	77.2869	6.27215	0.0210629
TCGTCCCGGGAAACGGGGTGCGGCCGG	74.367	6.21659	0.0235867
TCGTTTCTGTGTTGAAGCACCA	9.92723	3.31139	0.0198246
TCTACAGTCCGACGATC	5.46271	2.44962	0.00897183
TCTAGCATAACAAGTATTAGAGG	12.0335	3.58899	0.0177171
TCTCAACCTATTCTCAAACTTTAAATGGGTAAGAAGCCCGGCTCGCT	26.7839	4.74329	0.00496993
TCTCAACCTATTCTCAAACTTTAAATGGGTAAGAAGCCCGGCTCGCTGG	64.3449	6.00775	0.00180614
TCTCGGTGGAACCTCC	13.2496	3.72788	0.0067636
TCTTAGAGGGACAAGTGGC	9.82846	3.29696	0.0398139
TCTTAGCGGTGGATCACTCGGCTCGTGCGTCGATGAAGAACGCAGC	6.94987	2.79699	0.0182788
TCTTAGCGGTGGATCACTCGGCTCGTGCGTCGATGAAGAACGCAGCT	13.264	3.72945	0.000571237
TGAGTGTCCCGCGGGGCCCGAAGCGTTTACTTTGAA	50.6639	5.66289	0.0031297
TGAGTTGAGACGTGAATACGAGACA	6.67643	2.73908	0.0258518
TGATCGAGGCCCAGCCCGTGG	72.8674	6.1872	0.0018584
TGATGGTCTCGTAGTCG	8.30999	3.05485	0.0219774
TGCAGCCCAAAGCGGGTGG	17.3225	4.11458	0.0176779
TGCCAGTAGCATATGCTTGTCTC	11.3812	3.50858	0.0133273
TGCGAATGGCTCATTAAATCAGTT	12.1805	3.60651	0.0223795
TGCGAGAATTAATGTG	29.8371	4.89903	0.000841015
TGCTGCAGTTAAAAAGCTCGTAGTTGGATCTTGGGAGCGGGC	22.9742	4.52194	0.00496751
TGGAACCTGGCGCTAAAC	14.4821	3.8562	0.0326895
TGGAACCTGGCGCTAAACC	7.41161	2.88979	0.0323242
TGGATCACTCGGCTCGTGCGTCGATGAAGAACGCAGC	9.77301	3.2888	0.00922515
TGGATCACTCGGCTCGTGCGTCGATGAAGAACGCAGCT	38.7483	5.27606	0.000320422
TGGCGGAATCAGCGGGGA	23.6561	4.56414	0.00329449
TGGCGTACGGAAGACCC	13.1835	3.72066	0.0130017
TGGCTAAGATCAAGTGTAGTATCTGTTCTTATCAGTTTAATATCTGAT	14.8883	3.89611	0.0467418
TGGGCAGGGCGAAGCCAGAGG	8.07847	3.01408	0.0340754
TGGGGATCGGGGATTGCAATTATTCCC	13.748	3.78115	0.00530519
TGGGGATCGGGGATTGCAATTATTCCCC	50.4912	5.65796	0.00104698
TGGGTAAGAAGCCCGGCTCGC	110.621	6.78948	0.0310878
TGGGTCGGGGTTTCGTACGTAGCAGAGCAGCTCCC	7.25848	2.85967	0.0133126
TGGTAGTCGCCGTGCC	9.25259	3.20986	0.0251881
TGGTGACTCTAGATAACCTCGGGCC	6.94896	2.7968	0.0358984
TGGTGGGGAGGTAGTT	4.46623	2.15906	0.0255251
TGGTTCCTTTGGTCGCTCGCTC	7.63735	2.93307	0.0372908
TGGTTCCTTTGGTCGCTCGCTCC	6.65045	2.73345	0.0130389
TGGTTCTGGATTTAAGCCG	3.36505	1.75063	0.031677
TGTCAGTTTGTCAAATACCCCA	5.79883	2.53576	0.0372908
TGTCATTAGTCACAGTTAAATGCTGTGTAGAAATA	7.9977	2.99958	0.025005
TGTGAAAATTCATTGTTAGGACC	33.1898	5.05267	0.000996968
TTAAATGGGTAAGAAGCCCGGCTCGCTG	21.3039	4.41305	0.0136845
TTAAATGGGTAAGAAGCCCGGCTCGCTGG	61.0994	5.93309	9.88532e-05
TTAAGCAATGAACGAAAGTTTGACTAAGCTATACCTCTCAGGGTTGGTA	7.33478	2.87475	0.0115552
TTAGCGGTGGATCACTCGGCT	21.5869	4.43208	0.0024905
TTCAAGAGGGCGTGAAACCGTT	13.3252	3.73608	0.0348754
TTCCCGGAGTCGGGTTGCTTGG	16.9454	4.08282	0.0134176
TTCGAACGCACTTGCGGCCCCGGGT	11.7951	3.56012	0.0421349
TTCGAAGGTGTAGAGA	189.779	7.56817	0.00942664
TTCGACCTCAGATCAGACG	25.2744	4.6596	0.00147039
TTCGTCCCGGGAAACGGGGTGCGGCCG	12.6143	3.65699	0.00923201
TTCGTCCCGGGAAACGGGGTGCGGCCGG	33.3543	5.0598	0.000320422
TTCTCAAACTTTAAATGGGTAAGAAGCCCGGCTCG	97.8754	6.61287	0.0360407
TTGATGGTGGGGAGGTAG	4.95691	2.30944	0.0204115
TTGGATAACTGTGGTA	9.73907	3.28378	0.0369614
TTGGATAACTGTGGTAAT	7.79868	2.96323	0.039881
TTGGCGGAATCAGCGGGGA	24.0047	4.58524	0.0170041
TTGGCTGAGGAGCCAATGG	13.5557	3.76083	0.0109648
TTGGTGGAGCGATTTGTCTGGT	4.53911	2.18241	0.0296121
TTGTCAAGGTTAAGTTATAGACTTAAATCTATATATCTTACC	7.00017	2.80739	0.0183786
TTTAAATGGGTAAGAAGCCCGGCTCGCT	32.2891	5.01298	0.0199742
TTTTCACTGACCCGGT	16.5245	4.04653	0.0402266

## Sheet: other RNAs in MF ctrl
Other RNAs	MF enrichment CTRL Diet	p-value
ENSRNOT00000000787	3.34043	0.000358107
ENSRNOT00000002030	11.7692	0.00422653
ENSRNOT00000003494	1.27215	0.0424068
ENSRNOT00000015084	4.82609	0.0256143
ENSRNOT00000030545	1.72152	0.0151122
ENSRNOT00000056556	1.06757	0.00720971
ENSRNOT00000057559	2.09091	0.0345462
ENSRNOT00000057756	3.28571	0.0330096
ENSRNOT00000074230	27.6667	0.00347114
ENSRNOT00000074680	2.6	0.0055281
ENSRNOT00000075897	1.39271	0.0267492
ENSRNOT00000076118	3.03306	0.000284432
ENSRNOT00000076124	1.89	0.0134032
ENSRNOT00000076259	2.03571	0.00436396
ENSRNOT00000076323	1.34146	0.00585733
ENSRNOT00000076459	1.11927	0.00791433
ENSRNOT00000076617	1.15646	0.00746278
ENSRNOT00000076663	3.09756	0.0157008
ENSRNOT00000076778	1.44444	0.0057708
ENSRNOT00000076888	7.29412	0.0118415
ENSRNOT00000076904	3.04545	0.0335801
ENSRNOT00000077061	3.64286	0.00584545

## Sheet: other RNA MF LP
Other RNAs	MF enrichment CTRL Diet	p-value
ENSRNOT00000000787	2.76923	0.0125618		ENSRNOT00000000787
ENSRNOT00000002030	3.41379	0.0166118		ENSRNOT00000002030
ENSRNOT00000003494	1.67347	0.0105863		ENSRNOT00000003494
ENSRNOT00000015084	14.6	0.0388578		ENSRNOT00000015084
ENSRNOT00000030545	3.31818	0.0105991		ENSRNOT00000030545
ENSRNOT00000057559	3	0.0259519		ENSRNOT00000057559
ENSRNOT00000057718	2.95	0.0105175		ENSRNOT00000057718
ENSRNOT00000074433	2.8875	0.010622		ENSRNOT00000074433
ENSRNOT00000074680	23.31	0.0233249		ENSRNOT00000074680
ENSRNOT00000075897	2.11538	0.0832456		ENSRNOT00000075897
ENSRNOT00000075971	17.8	0.0446914		ENSRNOT00000075971
ENSRNOT00000076045	1.25191	0.0539524		ENSRNOT00000076045
ENSRNOT00000076118	2.79365	0.0189836		ENSRNOT00000076118
ENSRNOT00000076259	5.33333	0.00318788		ENSRNOT00000076259
ENSRNOT00000076401	3.6	0.0531643		ENSRNOT00000076401
ENSRNOT00000076420	2.19048	0.0353482		ENSRNOT00000076420
ENSRNOT00000076459	3.77273	0.0104484		ENSRNOT00000076459
ENSRNOT00000076494	1.71552	0.0226994		ENSRNOT00000076494
ENSRNOT00000076563	1.30233	0.0413821		ENSRNOT00000076563
ENSRNOT00000076617	4.72222	0.0201008		ENSRNOT00000076617
ENSRNOT00000076663	7.90909	0.0562498		ENSRNOT00000076663
ENSRNOT00000076888	3.39286	0.012656		ENSRNOT00000076888
ENSRNOT00000076904	17.9	0.0049922		ENSRNOT00000076904
